# Supplementary material for: A comparative physical map reveals the pattern of chromosomal evolution between the turkey (Meleagris gallopavo) and chicken (Gallus gallus) genomes
Source: BMC Genomics. 2011 Sep 9;12:447. doi: 10.1186/1471-2164-12-447 (PMC3189400; doi:10.1186/1471-2164-12-447)
Supplement: Additional file 1 — Table S1. Turkey BAC physical map contig summary. Turkey physical map contigs are listed with coverage statistics and corresponding chicken chromosome alignment. [file 1471-2164-12-447-S1.XLS]

## Sheet: summary_052011_2
Contig	Clone	Marker	Physical	Consensus	Aligned to
No.	in contig	in contig	length (kb)	bands	GGA
1	22	0	945	326	GGA1
2	170	8	5562	1918	GGA1
3	98	7	2833	977	GGA1
4	29	2	858	296	GGA1
5	161	16	4790	1652	GGA1
6	15	2	542	187	GGA1
7	34	4	1435	495	GGA1
8	65	11	1864	643	GGA1
9	35	1	983	339	GGA1
10	214	9	6043	2084	GGA1
11	322	19	9178	3165	GGA1
12	50	3	1296	447	GGA1
13	252	15	5976	2061	GGA1
14	147	4	3195	1102	GGA1
15	317	18	8215	2833	GGA1
16	498	31	12272	4232	GGA1
17	538	52	13998	4827	GGA1
18	114	9	3494	1205	GGA1
19	77	7	1638	565	GGA1
20	178	5	4883	1684	GGA1
21	35	2	739	255	GGA1
22	382	26	9535	3288	GGA1
23	20	3	585	202	GGA1
24	25	1	1041	359	GGA1
25	23	2	646	223	GGA1
26	65	4	1800	621	GGA1
27	143	8	4013	1384	GGA1
28	134	9	3726	1285	GGA1
29	119	10	2998	1034	GGA1
30	247	13	3497	1206	GGA1
31	52	8	1655	571	GGA1
32	51	4	1418	489	GGA1
33	89	9	2372	818	GGA1
34	49	9	1815	626	GGA1
35	141	6	4257	1468	GGA1
36	8	0	237	82	GGA1
37	144	7	4735	1633	GGA1
38	118	8	3134	1081	GGA1
39	43	6	1229	424	GGA1
40	139	10	3674	1267	GGA1
41	91	9	2343	808	GGA1
42	524	23	13519	4662	GGA1
43	105	14	3047	1051	GGA1
44	88	10	2659	917	GGA1
45	13	0	455	157	GGA1
46	315	10	8404	2898	GGA1
47	16	0	626	216	GGA1
48	59	1	1560	538	GGA1
49	45	2	1107	382	GGA1
50	138	4	3076	1061	GGA1
51	40	4	817	282	GGA1
52	61	3	1104	381	GGA1
53	109	6	2589	893	GGA1
54	26	0	835	288	GGA1
55	493	28	10799	3724	GGA1
56	156	17	4431	1528	GGA1
57	2	0	185	64	GGA1
58	258	15	6870	2369	GGA1
59	307	10	8775	3026	GGA1
61	45	2	1412	487	GGA1
62	157	6	5623	1939	GGA1
63	130	12	4057	1399	GGA1
64	59	6	1879	648	GGA1
65	39	3	806	278	GGA1
66	29	1	806	278	GGA1
67	150	11	4379	1510	GGA1
68	27	2	826	285	GGA1
69	53	1	1882	649	GGA1
70	63	9	2140	738	GGA1
71	95	4	1731	597	GGA1
72	194	11	5507	1899	GGA1
73	38	4	930	321	GGA1
74	45	4	1441	497	GGA1
75	11	1	321	111	GGA1
76	117	5	3453	1191	GGA1
77	194	8	5019	1731	GGA1
79	143	12	3256	1123	GGA1
80	33	0	942	325	GGA1
81	225	12	6542	2256	GGA1
82	92	4	2462	849	GGA1
83	280	9	7627	2630	GGA1
85	109	4	3567	1230	GGA1
86	157	5	4828	1665	GGA1
87	34	2	901	311	GGA1
88	241	16	6409	2210	GGA1
89	182	20	6446	2223	GGA1
90	2	0	327	113	GGA1
91	14	2	632	218	GGA1
92	14	3	1015	350	GGA6
93	22	2	620	214	GGA6
94	36	0	698	241	GGA6
95	57	6	2201	759	GGA6
97	54	6	2035	702	GGA6
98	91	6	2908	1003	GGA6
99	101	5	2752	949	GGA6
100	324	9	9340	3221	GGA6
101	84	3	2119	731	GGA6
102	65	6	1798	620	GGA6
103	22	5	777	268	GGA6
104	180	7	4051	1397	GGA6
105	458	16	12519	4317	GGA6
109	305	12	6426	2216	GGA6
111	217	7	5095	1757	GGA6
112	422	25	11295	3895	GGA6
113	113	6	2552	880	GGA6
114	16	0	498	172	GGA6
115	286	18	7685	2650	GGA6
118	137	6	3816	1316	GGA6
119	257	24	7302	2518	GGA3
120	50	2	1867	644	GGA3
121	314	10	8824	3043	GGA3
124	328	31	10440	3600	GGA3
125	195	12	4953	1708	GGA3
126	43	3	1232	425	GGA3
127	88	4	2305	795	GGA3
128	306	11	7432	2563	GGA3
129	119	4	3532	1218	GGA3
130	454	25	12490	4307	GGA3
131	46	2	1461	504	GGA3
132	127	3	3358	1158	GGA3
135	141	4	4326	1492	GGA3
136	364	21	9860	3400	GGA3
138	17	0	606	209	GGA3
139	58	4	2099	724	GGA3
140	180	9	5385	1857	GGA3
141	21	3	458	158	GGA3
142	60	4	2018	696	GGA3
143	29	1	864	298	GGA3
144	48	2	1035	357	GGA3
145	117	5	2833	977	GGA3
146	264	15	8096	2792	GGA3
148	50	2	1238	427	GGA3
149	58	4	1270	438	GGA3
151	262	10	7673	2646	GGA3
152	58	7	1734	598	GGA3
153	30	8	780	269	GGA3
154	52	2	1928	665	GGA3
155	181	10	4938	1703	GGA3
156	135	2	3250	1121	GGA3
157	379	18	8760	3021	GGA3
158	168	10	4286	1478	GGA3
159	54	4	1702	587	GGA3
160	99	4	2514	867	GGA3
161	83	3	2424	836	GGA3
162	27	7	899	310	GGA3
163	210	6	5756	1985	GGA2
164	955	39	26131	9011	GGA2
168	136	3	3471	1197	GGA2
169	190	2	5246	1809	GGA2
170	52	2	1389	479	GGA2
171	4	0	345	119	GGA2
172	137	5	4277	1475	GGA2
173	110	1	4138	1427	GGA2
174	158	5	4126	1423	GGA2
175	237	7	6748	2327	GGA2
176	228	2	5950	2052	GGA2
177	308	14	7687	2651	GGA2
179	40	0	849	293	GGA2
180	58	3	1861	642	GGA2
181	25	1	600	207	GGA2
182	13	1	287	99	GGA2
183	28	1	901	311	GGA2
184	222	6	5193	1791	GGA2
185	42	3	1044	360	GGA2
186	399	16	11246	3878	GGA2
188	130	2	3703	1277	GGA2
189	83	6	2833	977	GGA2
190	14	3	362	125	GGA2
191	109	7	3175	1095	GGA2
192	94	7	2711	935	GGA2
193	55	4	1322	456	GGA2
194	279	9	7841	2704	GGA2
195	36	4	878	303	GGA2
196	107	3	2784	960	GGA2
197	70	0	1734	598	GGA2
198	156	3	4541	1566	GGA2
199	30	4	884	305	GGA2
200	254	6	6266	2161	GGA2
201	326	9	9106	3140	GGA2
203	607	23	20955	7226	GGA2
205	138	9	5585	1926	GGA2
206	171	18	8291	2859	GGA9
208	103	4	3184	1098	GGA9
209	390	17	10022	3456	GGA9
210	283	12	7687	2651	GGA9
212	69	3	1893	653	GGA9
213	81	5	1899	655	GGA4
214	319	8	7832	2701	GGA4
216	125	6	3474	1198	GGA4
217	58	3	1075	371	GGA4
218	138	9	3720	1283	GGA4
219	122	4	3117	1075	GGA4
220	163	21	4442	1532	GGA4
221	93	5	3520	1214	GGA4
222	98	4	2259	779	GGA4
223	95	3	2453	846	GGA4
224	20	2	684	236	GGA4
225	510	22	15236	5254	GGA4
226	95	5	2433	839	GGA4
227	6	1	232	80	GGA4
228	271	7	6846	2361	GGA4
229	155	6	3833	1322	GGA4
230	109	10	3161	1090	GGA4
231	295	12	7635	2633	GGA4
232	33	0	1061	366	GGA4
233	777	21	21744	7498	GGA4
235	79	5	1574	543	GGA4
236	23	3	562	194	GGA4
237	196	12	6020	2076	GGA4
238	19	0	597	206	GGA4
239	137	5	4248	1465	GGA4
240	6	0	290	100	GGA4
241	8	1	243	84	GGA4
242	6	0	571	197	GGA4
243	143	3	3868	1334	GGA5
244	120	13	3946	1361	GGA5
245	119	4	4268	1472	GGA5
246	116	6	3900	1345	GGA5
247	107	1	2914	1005	GGA5
248	201	17	5559	1917	GGA5
249	185	9	4564	1574	GGA5
250	143	3	4126	1423	GGA5
252	363	10	9317	3213	GGA5
253	286	9	8059	2779	GGA5
255	232	11	6687	2306	GGA5
257	73	1	2325	802	GGA5
258	12	0	432	149	GGA5
259	587	27	17507	6037	GGA5
260	422	19	10750	3707	GGA5
261	202	7	7006	2416	GGA5
262	120	5	3877	1337	GGA5
263	196	9	7542	2601	GGA5
264	16	2	466	161	GGA8
265	19	1	484	167	GGA8
266	29	4	1255	433	GGA8
267	60	0	1757	606	GGA8
268	156	13	4837	1668	GGA8
269	5	0	275	95	GGA8
270	17	1	582	201	GGA8
271	313	31	10683	3684	GGA8
272	23	3	771	266	GGA8
273	38	0	1099	379	GGA8
274	172	15	5269	1817	GGA8
275	198	11	7348	2534	GGA8
276	51	4	1693	584	GGA8
277	281	10	7635	2633	GGA8
278	92	5	2343	808	GGA8
279	230	12	6548	2258	GGA8
280	129	8	3445	1188	GGA8
281	41	0	1017	351	GGA8
282	47	3	1502	518	GGA8
283	58	5	2021	697	GGA8
284	49	1	1809	624	GGA8
285	25	1	693	239	GGA7
286	116	5	4202	1449	GGA7
288	128	5	3277	1130	GGA7
289	21	2	501	173	GGA7
290	99	5	3236	1116	GGA7
292	106	7	3381	1166	GGA7
293	78	1	2499	862	GGA7
295	189	10	4773	1646	GGA7
296	13	2	553	191	GGA7
297	157	6	5304	1829	GGA7
298	57	2	1624	560	GGA7
299	14	0	527	182	GGA7
300	308	14	9056	3123	GGA7
301	24	1	785	271	GGA7
302	120	5	4315	1488	GGA7
303	12	0	440	152	GGA7
304	76	5	2151	742	GGA7
305	21	5	385	133	GGA7
306	19	1	371	128	GGA7
307	23	1	617	213	GGA7
308	107	4	2612	901	GGA7
309	150	6	5573	1922	GGA7
310	46	5	1139	393	GGA10
311	234	10	6098	2103	GGA10
312	42	3	1542	532	GGA10
313	56	5	2076	716	GGA10
314	80	2	2027	699	GGA10
315	122	9	4938	1703	GGA10
316	81	5	3013	1039	GGA10
317	122	3	2525	871	GGA10
318	47	0	1075	371	GGA10
319	112	5	2346	809	GGA10
320	61	2	1989	686	GGA10
321	39	0	1313	453	GGA10
322	315	4	9630	3321	GGA10
323	224	11	6162	2125	GGA10
324	94	5	3311	1142	GGA10
325	53	1	1754	605	GGA10
326	62	6	2514	867	GGA10
327	19	1	814	281	GGA10
328	100	5	3105	1071	GGA11
329	17	2	681	235	GGA11
330	29	1	1104	381	GGA11
331	31	3	1290	445	GGA11
332	36	2	713	246	GGA11
333	103	10	3378	1165	GGA11
334	74	2	2108	727	GGA11
335	90	4	2456	847	GGA11
336	140	3	2850	983	GGA11
337	129	6	4689	1617	GGA11
338	25	1	1183	408	GGA11
339	86	9	2386	823	GGA11
340	62	2	1882	649	GGA11
341	174	14	4753	1639	GGA11
342	20	2	446	154	GGA11
343	100	4	2604	898	GGA11
344	23	2	672	232	GGA11
345	26	3	597	206	GGA11
346	48	5	1180	407	GGA12
347	14	0	391	135	GGA12
348	660	35	18229	6286	GGA12
352	318	11	8853	3053	GGA12
354	254	11	7421	2559	GGA12
355	255	14	7368	2541	GGA13
357	63	3	2140	738	GGA13
358	30	1	701	242	GGA13
359	47	2	1244	429	GGA13
360	135	3	3555	1226	GGA13
361	340	14	9158	3158	GGA13
362	103	4	2276	785	GGA13
363	135	13	5379	1855	GGA13
364	68	6	2030	700	GGA13
365	8	1	487	168	GGA13
366	39	5	1336	461	GGA13
367	25	4	562	194	GGA14
368	10	2	408	141	GGA14
369	40	1	1441	497	GGA14
370	293	32	9445	3257	GGA14
371	121	4	3111	1073	GGA14
372	104	8	3332	1149	GGA14
373	50	3	1943	670	GGA14
374	431	22	13131	4528	GGA14
375	147	10	3862	1332	GGA14
376	11	1	371	128	GGA14
377	47	2	1763	608	GGA14
378	34	6	1226	423	GGA14
379	30	3	1232	425	GGA15
380	38	4	1026	354	GGA15
381	3	1	214	74	GGA15
382	205	15	6432	2218	GGA15
383	45	2	1438	496	GGA15
384	341	19	11028	3803	GGA15
386	41	2	2206	761	GGA15
387	17	2	638	220	GGA15
388	285	15	8717	3006	GGA15
389	135	6	4118	1420	GGA16
390	353	16	12603	4346	GGA16
391	138	23	5350	1845	GGA16
393	175	18	5663	1953	GGA16
394	56	5	1290	445	GGA16
395	8	2	397	137	GGA16
396	32	4	797	275	GGA16
397	426	24	14372	4956	GGA17
400	64	3	2378	820	GGA17
401	229	14	8662	2987	GGA17
403	48	4	1763	608	GGA17
404	31	2	1255	433	GGA17
405	7	0	319	110	GGA17
406	9	2	701	242	GGA18
407	10	0	292	101	GGA18
408	35	5	1154	398	GGA19
409	370	38	12939	4462	GGA19
410	152	19	5405	1864	GGA19
411	172	19	6832	2356	GGA20
412	85	5	3720	1283	GGA20
413	26	3	977	337	GGA20
414	136	17	4967	1713	GGA20
415	79	5	2346	809	GGA20
416	107	8	3944	1360	GGA20
418	238	8	8505	2933	GGA21
419	16	1	426	147	GGA21
420	15	0	594	205	GGA21
421	47	3	1841	635	GGA21
422	201	21	8624	2974	GGA21
423	60	8	2726	940	GGA22
424	29	3	814	281	GGA22
425	127	9	4408	1520	GGA22
426	96	11	3509	1210	GGA22
427	143	4	4970	1714	GGA22
430	77	1	2479	855	GGA22
431	55	5	1853	639	GGA22
432	13	0	429	148	GGA22
433	78	8	1989	686	GGA22
434	67	7	1908	658	GGA22
435	13	2	881	304	GGA23
436	37	0	1154	398	GGA23
437	217	12	8798	3034	GGA23
438	104	7	4405	1519	GGA23
440	25	3	890	307	GGA24
441	13	0	585	202	GGA24
442	37	5	1673	577	GGA24
443	21	1	759	262	GGA24
444	10	0	403	139	GGA24
445	58	8	3132	1080	GGA25
446	3	2	336	116	GGA25
447	11	1	597	206	GGA25
448	8	0	290	100	GGA25
449	29	5	1380	476	GGA25
451	4	1	298	103	GGA25
452	37	2	1722	594	GGA25
453	4	1	310	107	GGA25
454	19	2	765	264	GGA25
455	8	3	556	192	GGA25
456	33	1	1647	568	GGA26
457	27	2	1798	620	GGA26
458	50	4	2296	792	GGA26
459	68	1	2914	1005	GGA26
460	83	10	4495	1550	GGA26
461	27	3	519	179	GGA27
462	39	6	1705	588	GGA27
463	43	4	1589	548	GGA28
464	3	0	261	90	GGA28
465	41	2	1638	565	GGA28
466	15	0	585	202	GGA28
467	49	3	2088	720	GGA28
468	15	3	916	316	GGA28
469	58	4	2496	861	GGA28
470	39	1	577	199	GGA28
471	36	6	1212	418	GGA29
473	51	7	2418	834	GGA29
475	2	1	78	27	GGA29
476	12	0	481	166	GGA29
477	42	6	2543	877	GGA29
478	57	11	2731	942	GGA30
479	88	31	5075	1750	GGA30
480	11	7	495	171	GGA30
481	42	5	2244	774	GGA30
482	11	2	954	329	GGAE2
483	2	0	290	100	GGAE2
484	29	2	986	340	GGA9
485	73	3	2456	847	GGA9
486	40	1	1508	520	GGA9
487	57	2	1612	556	GGA9
488	71	5	2009	693	GGA9
489	16	1	484	167	GGA9
490	55	2	1290	445	GGA9
491	3	1	234	81	GGA9
492	7	0	342	118	GGAUn
493	8	0	197	68	GGAUn
494	7	0	237	82	GGAUn
495	32	2	1444	498	GGAW
496	15	1	542	187	GGAW
497	5	0	284	98	GGAZ
498	24	0	1261	435	GGAZ
499	20	0	623	215	GGAZ
500	10	1	493	170	GGAZ
501	11	0	350	121	GGAZ
502	4	0	162	56	GGAZ
503	14	0	893	308	GGAZ
504	48	4	1377	475	GGAZ
505	29	7	1406	485	GGAZ
506	10	0	319	110	GGAZ
508	35	2	1406	485	GGAZ
509	22	1	667	230	GGAZ
510	60	3	2198	758	GGAZ
511	11	3	374	129	GGAZ
512	13	1	458	158	GGAZ
513	51	2	1015	350	GGAZ
514	71	3	2154	743	GGAZ
516	34	2	1093	377	GGAZ
517	9	0	327	113	GGAZ
518	6	0	310	107	GGAZ
519	10	1	614	212	GGAZ
520	25	0	878	303	GGAZ
521	34	2	1331	459	GGAZ
523	21	1	600	207	GGAZ
524	25	1	788	272	GGAZ
525	54	10	2206	761	GGAZ
527	24	1	855	295	GGAZ
528	45	0	1713	591	GGAZ
529	11	2	348	120	GGAZ
530	11	1	475	164	GGAZ
531	8	0	205	71	GGAZ
532	125	15	4051	1397	GGAZ
533	10	3	507	175	GGAZ
534	49	5	1957	675	GGAZ
535	23	1	783	270	GGAZ
536	10	1	585	202	GGAZ
537	7	1	348	120	GGAZ
538	16	5	507	175	GGAZ
539	5	1	234	81	GGAZ
540	17	4	580	200	GGAZ
541	11	1	646	223	GGAZ
542	37	0	1247	430	GGAZ
543	45	3	1606	554	GGAZ
545	3	0	200	69	GGAZ
546	17	0	632	218	GGAZ
547	13	0	638	220	GGAZ
548	39	3	1557	537	GGAZ
549	19	6	571	197	GGAZ
550	26	2	1122	387	GGAZ
551	18	2	562	194	GGAZ
552	11	1	319	110	GGAZ
553	12	1	501	173	GGAZ
556	57	3	2061	711	GGAZ
557	60	2	2340	807	GGAZ
558	34	2	1128	389	GGAZ
559	30	2	1078	372	GGAZ
560	8	1	362	125	GGAZ
561	18	1	617	213	GGAZ
562	6	1	336	116	GGAZ
563	16	4	649	224	GGAZ
564	11	1	684	236	GGAZ
565	9	2	481	166	GGAZ
566	6	2	426	147	GGAZ
567	19	1	919	317	GGAZ
568	240	38	9178	3165	GGAZ
574	5	0	292	101	Not Assigned
575	5	0	168	58	Not Assigned
576	3	0	168	58	GGAZ
577	7	0	327	113	Not Assigned
578	15	0	751	259	Not Assigned
579	13	0	655	226	Not Assigned
580	42	2	2009	693	GGAZ
581	10	0	493	170	Not Assigned
582	3	0	174	60	Not Assigned
584	3	0	240	83	Not Assigned
585	5	0	406	140	Not Assigned
586	4	0	336	116	Not Assigned
587	4	0	121	42	Not Assigned
588	4	0	249	86	Not Assigned
589	3	0	229	79	Not Assigned
591	5	0	310	107	Not Assigned
592	5	0	240	83	Not Assigned
593	6	0	501	173	Not Assigned
594	3	1	240	83	Not Assigned
595	9	0	406	140	Not Assigned
596	4	0	287	99	Not Assigned
597	4	0	313	108	Not Assigned
598	4	0	266	92	Not Assigned
599	7	0	269	93	Not Assigned
600	3	0	203	70	Not Assigned
601	7	0	353	122	Not Assigned
602	4	0	290	100	Not Assigned
603	7	0	281	97	Not Assigned
604	6	0	371	128	Not Assigned
605	5	0	330	114	Not Assigned
606	10	0	516	178	Not Assigned
607	3	0	214	74	Not Assigned
608	8	0	522	180	GGA1
609	5	0	414	143	Not Assigned
610	9	0	423	146	Not Assigned
611	5	0	310	107	Not Assigned
612	9	0	391	135	Not Assigned
613	3	0	194	67	Not Assigned
614	3	0	229	79	Not Assigned
615	3	0	217	75	Not Assigned
616	8	0	353	122	Not Assigned
617	11	2	490	169	Not Assigned
618	5	0	336	116	Not Assigned
619	8	0	348	120	Not Assigned
620	8	0	458	158	Not Assigned
621	4	0	319	110	Not Assigned
622	3	0	333	115	Not Assigned
624	3	0	191	66	Not Assigned
625	5	0	321	111	Not Assigned
626	3	0	150	52	Not Assigned
627	3	0	182	63	Not Assigned
628	3	0	382	132	Not Assigned
629	4	0	229	79	Not Assigned
630	3	0	284	98	Not Assigned
631	5	0	220	76	Not Assigned
632	3	0	287	99	Not Assigned
633	4	0	362	125	Not Assigned
634	4	0	240	83	Not Assigned
635	3	0	223	77	Not Assigned
636	9	0	414	143	Not Assigned
637	3	0	150	52	Not Assigned
638	12	0	661	228	Not Assigned
639	6	0	403	139	Not Assigned
642	4	0	290	100	Not Assigned
643	4	0	310	107	Not Assigned
644	3	0	197	68	Not Assigned
645	4	0	304	105	Not Assigned
646	3	0	150	52	Not Assigned
647	3	0	301	104	Not Assigned
648	3	0	307	106	Not Assigned
649	4	0	246	85	Not Assigned
650	3	0	278	96	Not Assigned
651	9	0	316	109	Not Assigned
652	3	0	153	53	Not Assigned
653	4	0	298	103	Not Assigned
654	3	0	220	76	Not Assigned
655	4	0	127	44	Not Assigned
656	4	0	243	84	Not Assigned
657	3	0	263	91	Not Assigned
658	3	0	156	54	GGAZ
659	3	0	133	46	Not Assigned
660	3	0	232	80	Not Assigned
661	3	0	313	108	Not Assigned
662	4	0	197	68	Not Assigned
663	4	0	226	78	Not Assigned
664	3	0	223	77	Not Assigned
665	3	0	232	80	Not Assigned
666	7	0	237	82	Not Assigned
667	3	0	232	80	Not Assigned
668	5	0	252	87	Not Assigned
669	3	0	208	72	Not Assigned
670	3	0	223	77	Not Assigned
671	3	0	203	70	Not Assigned
672	12	0	223	77	Not Assigned
673	3	0	174	60	Not Assigned
674	8	0	319	110	Not Assigned
675	4	0	116	40	Not Assigned
676	4	0	237	82	Not Assigned
677	3	0	205	71	Not Assigned
679	3	0	124	43	Not Assigned
680	3	0	258	89	Not Assigned
681	3	0	179	62	Not Assigned
682	3	0	203	70	Not Assigned
683	3	0	124	43	Not Assigned
684	8	0	339	117	Not Assigned
685	3	0	84	29	Not Assigned
686	4	0	174	60	Not Assigned
687	5	0	182	63	Not Assigned
688	6	0	333	115	Not Assigned
689	3	0	226	78	Not Assigned
690	3	0	147	51	Not Assigned
691	4	0	171	59	Not Assigned
692	9	0	290	100	Not Assigned
693	3	0	159	55	Not Assigned
694	3	0	185	64	Not Assigned
695	9	0	379	131	Not Assigned
696	5	0	182	63	Not Assigned
697	11	0	429	148	Not Assigned
698	3	0	188	65	Not Assigned
699	3	0	266	92	Not Assigned
700	3	0	214	74	Not Assigned
702	3	0	185	64	Not Assigned
704	3	0	121	42	Not Assigned
705	3	0	118	41	Not Assigned
706	3	0	78	27	Not Assigned
707	5	2	417	144	Not Assigned
708	5	0	333	115	Not Assigned
709	22	0	211	73	Not Assigned
710	11	0	310	107	Not Assigned
711	5	0	229	79	Not Assigned
712	3	0	292	101	Not Assigned
713	9	0	446	154	Not Assigned
714	10	0	377	130	Not Assigned
715	10	0	411	142	Not Assigned
716	6	0	324	112	Not Assigned
717	5	0	179	62	Not Assigned
718	3	0	156	54	Not Assigned
719	5	0	176	61	Not Assigned
720	3	0	336	116	Not Assigned
721	6	0	234	81	Not Assigned
722	3	0	191	66	Not Assigned
723	3	0	205	71	Not Assigned
724	3	0	127	44	Not Assigned
725	3	0	171	59	Not Assigned
726	10	0	350	121	Not Assigned
727	5	0	191	66	Not Assigned
728	3	0	243	84	Not Assigned
729	4	0	145	50	Not Assigned
730	3	0	156	54	Not Assigned
732	5	0	261	90	Not Assigned
734	9	0	565	195	Not Assigned
735	16	0	791	273	Not Assigned
736	42	0	754	260	Not Assigned
737	3	0	203	70	Not Assigned
738	3	0	185	64	GGAZ
739	3	2	287	99	Not Assigned
740	4	0	150	52	Not Assigned
741	14	0	536	185	Not Assigned
742	8	0	368	127	Not Assigned
744	5	0	350	121	Not Assigned
745	5	7	461	159	Not Assigned
746	8	0	127	44	Not Assigned
747	11	0	147	51	Not Assigned
748	3	0	194	67	Not Assigned
749	4	0	249	86	Not Assigned
750	4	0	121	42	Not Assigned
751	4	0	220	76	Not Assigned
752	4	0	217	75	Not Assigned
753	8	0	266	92	Not Assigned
755	3	0	197	68	Not Assigned
756	8	0	452	156	Not Assigned
757	7	0	246	85	Not Assigned
758	4	0	240	83	Not Assigned
759	9	0	246	85	Not Assigned
760	3	1	200	69	Not Assigned
761	8	0	336	116	Not Assigned
762	4	0	200	69	Not Assigned
763	4	0	208	72	Not Assigned
764	6	3	339	117	Not Assigned
765	9	0	452	156	Not Assigned
766	9	5	614	212	Not Assigned
767	5	0	194	67	Not Assigned
768	7	5	350	121	Not Assigned
769	8	3	609	210	Not Assigned
770	4	0	197	68	Not Assigned
771	7	2	449	155	GGAZ
772	8	3	481	166	Not Assigned
773	10	0	147	51	Not Assigned
774	5	0	252	87	Not Assigned
775	16	0	658	227	Not Assigned
776	6	0	327	113	Not Assigned
779	9	0	272	94	Not Assigned
780	6	0	298	103	Not Assigned
781	4	0	208	72	Not Assigned
782	4	0	200	69	Not Assigned
783	18	0	632	218	Not Assigned
784	7	0	240	83	Not Assigned
785	6	0	263	91	Not Assigned
786	3	0	176	61	Not Assigned
787	8	0	188	65	Not Assigned
788	4	0	107	37	Not Assigned
789	11	2	145	50	Not Assigned
790	46	0	229	79	Not Assigned
791	3	0	191	66	Not Assigned
792	8	3	548	189	Not Assigned
793	29	1	791	273	Not Assigned
794	5	0	342	118	Not Assigned
795	8	0	307	106	Not Assigned
796	14	0	426	147	Not Assigned
797	10	8	632	218	Not Assigned
