# Supplementary material for: A comparative physical map reveals the pattern of chromosomal evolution between the turkey (Meleagris gallopavo) and chicken (Gallus gallus) genomes
Source: BMC Genomics. 2011 Sep 9;12:447. doi: 10.1186/1471-2164-12-447 (PMC3189400; doi:10.1186/1471-2164-12-447)
Supplement: Additional file 2 — Table S2. Turkey BACs that aligned to the chicken sequence. Turkey BACs are either from CHORI-260 (prefix = CH260-) or TKNMI (prefix = 78TKNMI-) libraries. Turkey BACs sorted by BAC library and well number are listed with the method of alignment and their most likely ortholgous alignment with the WUGSC2.1/galGal3 sequence assembly by chromosome, start coordinate and range. Turkey BACs were aligned either by overgo hybridization (magenta) or by BES alignment. For the latter, if both BES aligned consistently and uniquely, the row is green. If only one BES was available or could be aligned, the row is blue and the span of the BAC was arbitrarily estimated at 200 kb for CHORI-260 or 150 kb for TKNMI BACs. If two BES were available but one had repetitive matches, the row is tan. If a likely repetitive match was found manually that was consistent with the other unique BES match, then that was chosen as the second BES coordinate; otherwise size was arbitrarily estimated as above. If both BES had unique but inconsistent matches, the row is yellow. In some cases BACs were placed by both hybridization and BES alignment, as shown in two separate rows. [file 1471-2164-12-447-S2.XLS]

## Sheet: Sheet1
running BAC total	BAC Clone	BES or overgo placement status	most likely orthologous GGA chrom.	Start of best hit Position	most likely orthol. region coordinate
1	78TKNMI-001A03	initial mr, one end mapped	chr15	11269198	11119198-11269198
2	78TKNMI-001A04	initial mr, one end mapped	chr3	101765750	101615750-101765750
3	78TKNMI-001A05	overgo hyb for PAIP1	chrZ	13146951	13146951-13154654
4	78TKNMI-001A07	both BES show consistent hits	chr2	91334186	91334186-91493752
5	78TKNMI-001A10S	one BES (single copy) only	chr11	31606	0-31606
6	78TKNMI-001A11	both BES show consistent hits	chr28	4049774	4049774-4224656
7	78TKNMI-001A13T	one BES (single copy) only	chr1	169656186	169506186-169656186
8	78TKNMI-001A14S	one BES (single copy) only	chr13	4501366	4351366-4501366
9	78TKNMI-001A15	both BES show consistent hits	chr1	18083684	18083684-18291680
10	78TKNMI-001A16	both BES show consistent hits	chr9	22493225	22493225-22616827
11	78TKNMI-001A18S	one BES (single copy) only	chr13	4521774	4521774-4671774
12	78TKNMI-001A19	both BES show consistent hits	chr4	68612472	68612472-68753187
13	78TKNMI-001A20	both BES show consistent hits	chr1	36353274	36353274-36521557
14	78TKNMI-001A21	both BES show consistent hits	chr3	43748529	43748529-43895973
15	78TKNMI-001A22S	one BES (single copy) only	chr5	60760253	60610253-60760253
16	78TKNMI-001B02T	one BES (single copy) only	chr5	58622100	58622100-58772100
17	78TKNMI-001B03	both ends mapped, one or both repetitive	chr14	11357532	11357532-11558555
18	78TKNMI-001B06T	one BES (single copy) only	chr18	9145066	9145066-9295066
19	78TKNMI-001B07	both BES show consistent hits	chr18	8348312	8348312-8479041
20	78TKNMI-001B08S	one BES (single copy) only	chr3	61430436	61430436-61580436
21	78TKNMI-001B09T	one BES (single copy) only	chr2	133634163	133634163-133784163
22	78TKNMI-001B10	both BES show consistent hits	chr1	24046383	24046383-24244387
23	78TKNMI-001B11T	one BES (single copy) only	chr18	9145049	9145049-9295049
24	78TKNMI-001B12	both BES show consistent hits	chr22	3027592	3027592-3143461
24	78TKNMI-001B12	overgo hyb for T01B12S	chr22	3027663	3027663-3027839
25	78TKNMI-001B13T	one BES (single copy) only	chr4	32428424	32428424-32578424
26	78TKNMI-001B14	both BES show consistent hits	chr1	128638404	128638404-128833699
27	78TKNMI-001B15	both BES show consistent hits	chr24	1233261	1233261-1433301
28	78TKNMI-001B16T	one BES (single copy) only	chr4	57918061	57768061-57918061
29	78TKNMI-001B18T	one BES (single copy) only	chr2	113677409	113677409-113827409
30	78TKNMI-001B19	both BES show consistent hits	chr3	16428673	16428673-16580143
31	78TKNMI-001B21T	one BES (single copy) only	chr1	110481089	110331089-110481089
32	78TKNMI-001B22	both BES show consistent hits	chr18	856393	856393-1006164
33	78TKNMI-001B23S	one BES (single copy) only	chr4	80746908	80746908-80896908
34	78TKNMI-001C01	both BES show consistent hits	chr2	147957531	147957531-148103690
35	78TKNMI-001C02	both BES show consistent hits	chr12	9518881	9518881-9739256
36	78TKNMI-001C03	both BES show consistent hits	chr14	2869070	2869070-2969950
37	78TKNMI-001C05	initial mr but both BES consistent	chr11	15308647	15308647-15516219
38	78TKNMI-001C06	both BES show consistent hits	chr6	7414615	7414615-7580317
39	78TKNMI-001C07	both BES show consistent hits	chr3	20631383	20631383-20825339
40	78TKNMI-001C08	both BES show consistent hits	chr1	31924218	31924218-32048650
41	78TKNMI-001C09	both BES show consistent hits	chr2	92916726	92916726-93058538
42	78TKNMI-001C11	both BES show consistent hits	chr5	27009253	27009253-27190235
43	78TKNMI-001C12	both BES show consistent hits	chr1	125122346	125122346-125257905
44	78TKNMI-001C13	overgo for ARFIP1	chr4	35060995	35060995-35061037
44	78TKNMI-001C13	overgo hyb for RHT0156	chr4	35150000	35150000-35150001
45	78TKNMI-001C13T	one BES (single copy) only	chr4	35012347	35012347-35162347
46	78TKNMI-001C14	both BES show consistent hits	chrZ	55980378	55980378-56128263
47	78TKNMI-001C15	both BES show consistent hits	chr18	717167	717167-926146
48	78TKNMI-001C16S	one BES (single copy) only	chr4	53650093	53500093-53650093
49	78TKNMI-001C17T	one BES (single copy) only	chr6	19306918	19306918-19456918
50	78TKNMI-001C18T	one BES (single copy) only	chr1	30209918	30059918-30209918
51	78TKNMI-001C19	both BES show consistent hits	chr4	17089328	17089328-17189337
52	78TKNMI-001C20S	one BES (single copy) only	chr12	11979629	11829629-11979629
53	78TKNMI-001C21	both BES show consistent hits	chr2	37257189	37257189-37437490
54	78TKNMI-001C22	both BES show consistent hits	chr1	32328406	32328406-32412519
55	78TKNMI-001C23	both BES show consistent hits	chr1	136325887	136325887-136469712
56	78TKNMI-001C24S	one BES (single copy) only	chrUn_random	27683559	27683559-27833559
57	78TKNMI-001D01T	one BES (single copy) only	chrZ	28129750	27979750-28129750
58	78TKNMI-001D02	both BES show consistent hits	chr4	37164308	37164308-37367138
59	78TKNMI-001D03	both BES show consistent hits	chr14	8634108	8634108-8828513
60	78TKNMI-001D04	both BES show consistent hits	chr2	153238392	153238392-153334024
61	78TKNMI-001D05	both BES show consistent hits	chr2	71428898	71428898-71575536
62	78TKNMI-001D06T	one BES (single copy) only	chrZ	3178528	3028528-3178528
63	78TKNMI-001D07	both BES show consistent hits	chr1	32168036	32168036-32225772
64	78TKNMI-001D09T	one BES (single copy) only	chr13	1583502	1583502-1743642
65	78TKNMI-001D10T	one BES (single copy) only	chr4	61477935	61327935-61477935
66	78TKNMI-001D11	both BES show consistent hits	chr6	14614095	14614095-14787545
67	78TKNMI-001D14T	one BES (single copy) only	chr20	4007567	3857567-4007567
68	78TKNMI-001D15	both BES show consistent hits	chr4	48491532	48491532-48586527
69	78TKNMI-001D16	initial mr, one end mapped	chrZ	69226771	69076771-69226771
70	78TKNMI-001D17	initial mr but both BES consistent	chr8	9402718	9402718-9580931
71	78TKNMI-001D18	both BES show consistent hits	chr2	44014968	44014968-44057610
72	78TKNMI-001D19	Inconsistent because T7 end is on chromosome chr6 and Sp6 is on chromosome chrZ.	chr6	14761188	14611188-14761188
73	78TKNMI-001D21T	one BES (single copy) only	chr12	8003208	7853208-8003208
74	78TKNMI-001D22	both BES show consistent hits	chr4	35230651	35230651-35384343
75	78TKNMI-001D23	Inconsistent because T7 end is on chromosome chr7_random and Sp6 is on chromosome chr7.	chr7	14135206	13985206-14135206
76	78TKNMI-001D24	both ends mapped, one or both repetitive	chr13	10031120	10031120-10240953
77	78TKNMI-001E01	both BES show consistent hits	chr12	10629087	10629087-10723647
78	78TKNMI-001E03	both BES show consistent hits	chr2	87379490	87379490-87514436
79	78TKNMI-001E04T	one BES (single copy) only	chr22	3559508	3409508-3559508
80	78TKNMI-001E05	both BES show consistent hits	chr1	51043655	51043655-51106053
81	78TKNMI-001E06	both BES show consistent hits	chr1	99584891	99584891-99725022
82	78TKNMI-001E07	both BES show consistent hits	chr1	628948	628948-671600
83	78TKNMI-001E08S	one BES (single copy) only	chr24	310814	310814-460814
84	78TKNMI-001E10	both BES show consistent hits	chr2	13177201	13177201-13354753
85	78TKNMI-001E11	both BES show consistent hits	chr3	13358402	13358402-13496807
86	78TKNMI-001E12	both BES show consistent hits	chr4	4510257	4510257-4654517
87	78TKNMI-001E13T	one BES (single copy) only	chr12	16900458	16900458-17050458
88	78TKNMI-001E14S	one BES (single copy) only	chr4	27173123	27173123-27323123
89	78TKNMI-001E15	both BES show consistent hits	chr2	6558486	6558486-6703908
90	78TKNMI-001E18S	one BES (single copy) only	chr1	104863210	104713210-104863210
91	78TKNMI-001E19	both BES show consistent hits	chr19	1321502	1321502-1462452
92	78TKNMI-001E20S	one BES (single copy) only	chr1	138790487	138640487-138790487
93	78TKNMI-001E21T	one BES (single copy) only	chr12	9438211	9288211-9438211
94	78TKNMI-001E22	both BES show consistent hits	chr11	5006471	5006471-5119992
95	78TKNMI-001E23	both BES show consistent hits	chr12	1827219	1827219-1930161
96	78TKNMI-001E24S	one BES (single copy) only	chr1	70888654	70738654-70888654
97	78TKNMI-001F01T	one BES (single copy) only	chr8	24416993	24416993-24566993
98	78TKNMI-001F02	both BES show consistent hits	chr3	16150116	16150116-16282756
99	78TKNMI-001F03	both ends mapped, one or both repetitive	chr2	136544072	136544072-136748832
100	78TKNMI-001F04	both BES show consistent hits	chr6	6771262	6771262-6916771
101	78TKNMI-001F06	both BES show consistent hits	chrZ	56280245	56280245-56438982
102	78TKNMI-001F07T	one BES (single copy) only	chr2	13976750	13976750-14126750
103	78TKNMI-001F09T	one BES (single copy) only	chr14	13462616	13312616-13462616
104	78TKNMI-001F11	both BES show consistent hits	chr7	22900793	22900793-23005901
105	78TKNMI-001F12	both BES show consistent hits	chr1	107882641	107882641-108023344
106	78TKNMI-001F13S	one BES (single copy) only	chr4	38837279	38837279-38999936
107	78TKNMI-001F15S	one BES (single copy) only	chrZ	43038197	42888197-43038197
108	78TKNMI-001F16T	one BES (single copy) only	chr5	15165169	15015169-15165169
109	78TKNMI-001F17	both BES show consistent hits	chr1	46652228	46652228-46821614
110	78TKNMI-001F18S	one BES (single copy) only	chr2	51339576	51189576-51339576
111	78TKNMI-001F19T	one BES (single copy) only	chr23	1028047	1028047-1178047
112	78TKNMI-001F21	overgo for RTN4	chr3	2458156	2458156-2458193
113	78TKNMI-001F21T	one BES (single copy) only	chr3	2541892	2391892-2541892
114	78TKNMI-001F22	both BES show consistent hits	chr2	151942687	151942687-152094476
115	78TKNMI-001F23T	one BES (single copy) only	chr6	20653761	20653761-20803761
116	78TKNMI-001G01	both BES show consistent hits	chr1	139657601	139657601-139839150
117	78TKNMI-001G02	both BES show consistent hits	chr2	68143716	68143716-68360253
118	78TKNMI-001G04	initial mr, one end mapped	chrZ	74589052	74439052-74589052
119	78TKNMI-001G05	both BES show consistent hits	chr9	12548015	12548015-12707051
120	78TKNMI-001G06	initial mr, one end mapped	chr4	72477866	72327866-72477866
121	78TKNMI-001G08S	one BES (single copy) only	chr17	1714093	1714093-1864093
122	78TKNMI-001G10S	one BES (single copy) only	chr6	35857536	35707536-35857536
123	78TKNMI-001G11	both BES show consistent hits	chr3	111963265	111963265-112108369
124	78TKNMI-001G12S	one BES (single copy) only	chr1	3740835	3590835-3740835
125	78TKNMI-001G14S	one BES (single copy) only	chr8	23843055	23693055-23843055
126	78TKNMI-001G15	both BES show consistent hits	chr5	1373776	1373776-1566234
127	78TKNMI-001G16	both BES show consistent hits	chr4	62988172	62988172-63006133
128	78TKNMI-001G17	both BES show consistent hits	chr5	9987020	9987020-10131682
129	78TKNMI-001G19	both BES show consistent hits	chr9	15845897	15845897-15990145
130	78TKNMI-001G20S	one BES (single copy) only	chr14	6309009	6309009-6459009
131	78TKNMI-001G21	both BES show consistent hits	chr14	1937531	1937531-2083246
132	78TKNMI-001G23	both BES show consistent hits	chr4	87844626	87844626-88014779
133	78TKNMI-001H01	both BES show consistent hits	chr4	42521512	42521512-42717756
134	78TKNMI-001H03	both BES show consistent hits	chr1	144004372	144004372-144136140
135	78TKNMI-001H04	both BES show consistent hits	chr2	17068074	17068074-17103302
136	78TKNMI-001H05S	one BES (single copy) only	chr1	99502308	99352308-99502308
137	78TKNMI-001H06T	one BES (single copy) only	chr1	108309808	108159808-108309808
138	78TKNMI-001H07S	one BES (single copy) only	chr2	74608871	74608871-74758871
139	78TKNMI-001H08	both BES show consistent hits	chr4	83495823	83495823-83648631
140	78TKNMI-001H09	both BES show consistent hits	chr23	2553913	2553913-2598374
141	78TKNMI-001H10	initial mr, one end mapped	chr1	162593190	162593190-162743190
142	78TKNMI-001H11	both BES show consistent hits	chr6	18636307	18636307-18765548
143	78TKNMI-001H12	overgo hyb for VPS13A	chrZ	37206243	37206243-37206286
144	78TKNMI-001H12S	one BES (single copy) only	chrZ	37238601	37088601-37238601
145	78TKNMI-001H13	initial mr, one end mapped	chrZ	74587013	74437013-74587013
146	78TKNMI-001H14	overgo for UVRAG	chr1	199046489	199046489-199046529
147	78TKNMI-001H15	both BES show consistent hits	chr1	100082683	100082683-100140372
148	78TKNMI-001H16	Inconsistent because T7 end is on chromosome chr5 and Sp6 is on chromosome chr4.	chr5	28771946	28771946-28921946
149	78TKNMI-001H17	both BES show consistent hits	chr1	13746981	13746981-13922658
150	78TKNMI-001H19	both BES show consistent hits	chr1	137126497	137126497-137282526
151	78TKNMI-001H20T	one BES (single copy) only	chr15	5959331	5809331-5959331
152	78TKNMI-001H21	initial mr, one end mapped	chr26	8693	0-8693
153	78TKNMI-001H23	both BES show consistent hits	chr4	47236612	47236612-47467459
154	78TKNMI-001H24T	one BES (single copy) only	chr5	27430473	27280473-27430473
155	78TKNMI-001I01	initial mr but both BES consistent	chr4	92511263	92511263-92573976
156	78TKNMI-001I02S	one BES (single copy) only	chr12	19420110	19270110-19420110
157	78TKNMI-001I03S	one BES (single copy) only	chr8	3387496	3387496-3515524
158	78TKNMI-001I04T	one BES (single copy) only	chr9	2615847	2465847-2615847
159	78TKNMI-001I05S	one BES (single copy) only	chr4	43564266	43564266-43714266
160	78TKNMI-001I06S	one BES (single copy) only	chr2	142533543	142383543-142533543
161	78TKNMI-001I07	both BES show consistent hits	chr2	9133340	9133340-9294972
162	78TKNMI-001I08	both BES show consistent hits	chr4	35347827	35347827-35506526
163	78TKNMI-001I09	initial mr but both BES consistent	chr1	197136693	197136693-197255398
164	78TKNMI-001I10T	one BES (single copy) only	chr1	141474425	141324425-141474425
165	78TKNMI-001I11S	one BES (single copy) only	chr7	38105366	38105366-38255366
166	78TKNMI-001I12	both BES show consistent hits	chr5	39147816	39147816-39320767
167	78TKNMI-001I13	both BES show consistent hits	chr7	20001751	20001751-20173919
168	78TKNMI-001I15	both BES show consistent hits	chr6	26463418	26463418-26554141
169	78TKNMI-001I16	both BES show consistent hits	chr15	1820179	1820179-1987181
170	78TKNMI-001I17	both BES show consistent hits	chr7	15595630	15595630-15762526
171	78TKNMI-001I18S	one BES (single copy) only	chr4	58132878	58132878-58282878
172	78TKNMI-001I19	both BES show consistent hits	chr2	90849390	90849390-90967061
173	78TKNMI-001I20S	one BES (single copy) only	chr24	4324335	4174335-4324335
174	78TKNMI-001I22T	one BES (single copy) only	chr1	103720724	103720724-103870724
175	78TKNMI-001I23T	one BES (single copy) only	chr2	12374299	12374299-12524299
176	78TKNMI-001I24S	one BES (single copy) only	chr2	143326375	143176375-143326375
177	78TKNMI-001J02S	one BES (single copy) only	chr18	5391875	5391875-5541875
178	78TKNMI-001J03	both BES show consistent hits	chr8	12362937	12362937-12517197
179	78TKNMI-001J04T	one BES (single copy) only	chr8	19756812	19606812-19756812
180	78TKNMI-001J06S	one BES (single copy) only	chr20	10881300	10731300-10881300
181	78TKNMI-001J07	both ends mapped, one or both repetitive	chr2	112893218	112893218-113090243
182	78TKNMI-001J08T	one BES (single copy) only	chr11	4776254	4626254-4776254
183	78TKNMI-001J09	both BES show consistent hits	chr5	53140602	53140602-53325653
184	78TKNMI-001J11	both BES show consistent hits	chr2	40039134	40039134-40210654
185	78TKNMI-001J13T	one BES (single copy) only	chr6	22328304	22178304-22328304
186	78TKNMI-001J14T	one BES (single copy) only	chr1	78697850	78697850-78792496
187	78TKNMI-001J15	both BES show consistent hits	chr6	27252528	27252528-27439102
188	78TKNMI-001J16T	one BES (single copy) only	chr3	22338931	22338931-22488931
189	78TKNMI-001J17	both BES show consistent hits	chr14	7348700	7348700-7538846
190	78TKNMI-001J19	both BES show consistent hits	chr17	9219157	9219157-9367749
191	78TKNMI-001J20	both ends mapped, one or both repetitive	chr3	40995038	40995038-41190017
192	78TKNMI-001J21	both BES show consistent hits	chr2	96231335	96231335-96385274
193	78TKNMI-001J23	both BES show consistent hits	chr13	7168960	7168960-7310870
194	78TKNMI-001J24T	one BES (single copy) only	chr19	8733899	8733899-8883899
195	78TKNMI-001K01	both BES show consistent hits	chr19	3474440	3474440-3597270
196	78TKNMI-001K03	both BES show consistent hits	chr11	1598257	1598257-1740450
197	78TKNMI-001K07	both ends mapped, one or both repetitive	chr5	16024368	16024368-16075942
198	78TKNMI-001K08S	one BES (single copy) only	chr14	2681766	2531766-2681766
199	78TKNMI-001K11	both BES show consistent hits	chr4	4131687	4131687-4304018
200	78TKNMI-001K12S	one BES (single copy) only	chr5	36153556	36153556-36303556
201	78TKNMI-001K13T	one BES (single copy) only	chr20	5703076	5553076-5703076
202	78TKNMI-001K14S	one BES (single copy) only	chr1	121464816	121314816-121464816
203	78TKNMI-001K15	Inconsistent because T7 end is on chromosome chr5 and Sp6 is on chromosome chr2.	chr2	99984698	99984698-100134698
204	78TKNMI-001K16S	one BES (single copy) only	chr5	51544442	51394442-51544442
205	78TKNMI-001K17	overgo hyb for 103M10S	chrZ	68648183	68648183-68648224
206	78TKNMI-001K18S	one BES (single copy) only	chr2	3599018	3599018-3749018
207	78TKNMI-001K19	both BES show consistent hits	chr3	108188523	108188523-108317666
208	78TKNMI-001K20S	one BES (single copy) only	chr20	11280931	11130931-11280931
209	78TKNMI-001K21S	one BES (single copy) only	chr1	92706334	92556334-92706334
210	78TKNMI-001K23T	one BES (single copy) only	chr2	3799019	3799019-3949019
211	78TKNMI-001L01S	one BES (single copy) only	chr21	835777	685777-835777
212	78TKNMI-001L02	both BES show consistent hits	chr2	150179972	150179972-150287911
213	78TKNMI-001L03	both BES show consistent hits	chr15	10364234	10364234-10519810
214	78TKNMI-001L05	both BES show consistent hits	chr7	12077220	12077220-12221045
215	78TKNMI-001L06	overgo hyb for 94K17T	chr5	426221	426221-426253
216	78TKNMI-001L07	both BES show consistent hits	chr2	12385965	12385965-12573132
217	78TKNMI-001L08	overgo hyb for MYL4	chr27	2746393	2746393-2746430
218	78TKNMI-001L08T	one BES (single copy) only	chr27	2760704	2610704-2760704
219	78TKNMI-001L09	both BES show consistent hits	chr1	54731710	54731710-54870942
220	78TKNMI-001L10S	one BES (single copy) only	chr2	37271704	37121704-37271704
221	78TKNMI-001L11	both BES show consistent hits	chr3	28364235	28364235-28523309
222	78TKNMI-001L13	both BES show consistent hits	chr4	26518385	26518385-26724472
223	78TKNMI-001L14T	one BES (single copy) only	chr1	56732775	56582775-56732775
224	78TKNMI-001L16	both BES show consistent hits	chr3	109429208	109429208-109593633
225	78TKNMI-001L17	both BES show consistent hits	chr11	1134763	1134763-1326469
226	78TKNMI-001L18T	one BES (single copy) only	chr3	53899898	53899898-54049898
227	78TKNMI-001L19	overgo hyb for 103A15T	chr6	3611244	3611244-3611286
228	78TKNMI-001L19T	one BES (single copy) only	chr6	3735089	3585089-3735089
229	78TKNMI-001L22T	one BES (single copy) only	chr22	1568791	1568791-1718791
230	78TKNMI-001M01	initial mr, one end mapped	chr3	78498271	78498271-78648271
231	78TKNMI-001M02S	one BES (single copy) only	chr18	62050	0-62050
232	78TKNMI-001M04	both BES show consistent hits	chr7	12042679	12042679-12234317
233	78TKNMI-001M05	both BES show consistent hits	chr17	10557443	10557443-10715306
234	78TKNMI-001M06	both BES show consistent hits	chr1	40476761	40476761-40515171
235	78TKNMI-001M07	both BES show consistent hits	chr9	13177463	13177463-13312854
236	78TKNMI-001M08	initial mr but both BES consistent	chr2	116466528	116466528-116640490
237	78TKNMI-001M09	initial mr but both BES consistent	chr10	11569971	11569971-11755277
238	78TKNMI-001M10	both BES show consistent hits	chr13	1935442	1935442-2094342
239	78TKNMI-001M11	both BES show consistent hits	chr9	5597794	5597794-5863567
240	78TKNMI-001M12T	one BES (single copy) only	chr12	14431766	14431766-14581766
241	78TKNMI-001M16	both BES show consistent hits	chr3	110081078	110081078-110235499
242	78TKNMI-001M17	both BES show consistent hits	chr5	38106537	38106537-38273042
243	78TKNMI-001M18T	one BES (single copy) only	chr7	15407365	15257365-15407365
244	78TKNMI-001M19	both BES show consistent hits	chr12	17605981	17605981-17783836
245	78TKNMI-001M21	both BES show consistent hits	chr3	13450746	13450746-13577154
246	78TKNMI-001M23T	one BES (single copy) only	chr11	382413	382413-532413
247	78TKNMI-001M24	both BES show consistent hits	chr3	61914820	61914820-62029117
248	78TKNMI-001N01	initial mr, one end mapped	chr2	54538190	54388190-54538190
248	78TKNMI-001N01	overgo hyb for T05G16T	chr2	54452570	54452570-54452616
249	78TKNMI-001N03	both BES show consistent hits	chr13	10912187	10912187-10993623
250	78TKNMI-001N04T	one BES (single copy) only	chr2	29255555	29105555-29255555
251	78TKNMI-001N05	initial mr but both BES consistent	chr21	4552324	4552324-4773061
252	78TKNMI-001N06T	one BES (single copy) only	chr13	11722762	11572762-11722762
253	78TKNMI-001N07	initial mr, one end mapped	chr2	146615796	146615796-146765796
254	78TKNMI-001N09	both BES show consistent hits	chrZ	1253922	1253922-1481798
255	78TKNMI-001N10T	one BES (single copy) only	chr3	70761008	70611008-70761008
256	78TKNMI-001N11	both BES show consistent hits	chr5	37409389	37409389-37568394
257	78TKNMI-001N14T	one BES (single copy) only	chr15	4818495	4818495-4968495
258	78TKNMI-001N15	both ends mapped, one or both repetitive	chr4	91924419	91924419-92128510
259	78TKNMI-001N16	both BES show consistent hits	chr4	11535364	11535364-11672237
260	78TKNMI-001N17	both BES show consistent hits	chr2	63918295	63918295-64072802
261	78TKNMI-001N18	initial mr but both BES consistent	chr4	73021125	73021125-73189524
262	78TKNMI-001N19	overgo hyb for 94K17T	chr5	426221	426221-426253
263	78TKNMI-001N19T	one BES (single copy) only	chr5	553602	403602-553602
264	78TKNMI-001N20T	one BES (single copy) only	chr11	485541	485541-635541
265	78TKNMI-001N21	both BES show consistent hits	chr10	13425002	13425002-13571125
266	78TKNMI-001N22T	one BES (single copy) only	chr2	136257722	136107722-136257722
267	78TKNMI-001N23T	one BES (single copy) only	chr3	1466124	1466124-1616124
268	78TKNMI-001N24	both BES show consistent hits	chr8	25675956	25675956-25725418
269	78TKNMI-001O01	initial mr, one end mapped	chr1	170572489	170572489-170722489
270	78TKNMI-001O02T	one BES (single copy) only	chr2	137189057	137189057-137339057
271	78TKNMI-001O03S	one BES (single copy) only	chr6	36848888	36848888-36998888
272	78TKNMI-001O05	both BES show consistent hits	chr2	32937641	32937641-33087073
273	78TKNMI-001O06	both BES show consistent hits	chr10	7648288	7648288-7806004
274	78TKNMI-001O07	both BES show consistent hits	chr5	56915803	56915803-57063097
275	78TKNMI-001O08T	one BES (single copy) only	chr12	18273066	18273066-18423066
276	78TKNMI-001O09	both BES show consistent hits	chr15	7307709	7307709-7430647
277	78TKNMI-001O11	both BES show consistent hits	chr3	84718055	84718055-84855831
278	78TKNMI-001O12T	one BES (single copy) only	chr12	10682893	10682893-10832893
279	78TKNMI-001O13	both BES show consistent hits	chr3	47547624	47547624-47694213
280	78TKNMI-001O15	both BES show consistent hits	chr6	9354264	9354264-9482480
281	78TKNMI-001O19T	one BES (single copy) only	chr8	7794103	7644103-7794103
282	78TKNMI-001O21T	one BES (single copy) only	chr11	10894079	10744079-10894079
283	78TKNMI-001O22	both ends mapped, one or both repetitive	chr4	92380255	92380255-92534169
284	78TKNMI-001O24T	one BES (single copy) only	chr1	156900289	156750289-156900289
285	78TKNMI-001P01T	one BES (single copy) only	chr2	116694319	116694319-116844319
286	78TKNMI-001P04T	one BES (single copy) only	chr9	15865896	15715896-15865896
287	78TKNMI-001P05T	one BES (single copy) only	chr6	10996822	10996822-11146822
288	78TKNMI-001P06T	one BES (single copy) only	chr5	21699440	21549440-21699440
289	78TKNMI-001P07	both BES show consistent hits	chr13	4748211	4748211-4816802
290	78TKNMI-001P09	both ends mapped, one or both repetitive	chr5	21101066	21101066-21302847
291	78TKNMI-001P10	initial mr, one end mapped	chr2	127685760	127685760-127835760
292	78TKNMI-001P11	both ends mapped, one or both repetitive	chr11	17487568	17487568-17669741
293	78TKNMI-001P12	both BES show consistent hits	chr4	9298258	9298258-9478739
294	78TKNMI-001P13S	one BES (single copy) only	chr4	43038245	42888245-43038245
295	78TKNMI-001P14	both BES show consistent hits	chr1	68200094	68200094-68281485
296	78TKNMI-001P15	Inconsistent because T7 end is on chromosome chr1 and Sp6 is on chromosome chr5.	chr1	179720277	179570277-179720277
297	78TKNMI-001P16	both BES show consistent hits	chr1	5070397	5070397-5126925
298	78TKNMI-001P17	both BES show consistent hits	chr1	178254280	178254280-178404191
299	78TKNMI-001P18T	one BES (single copy) only	chrUn_random	7092630	7092630-7242630
300	78TKNMI-001P20	initial mr, one end mapped	chr3	47088153	47088153-47238153
301	78TKNMI-001P22T	one BES (single copy) only	chr7	341573	341573-491573
302	78TKNMI-001P24	both BES show consistent hits	chr13	17891204	17891204-17944517
303	78TKNMI-002A01T	one BES (single copy) only	chr2	136186819	136036819-136186819
304	78TKNMI-002A03	both BES show consistent hits	chr4	5669582	5669582-5820299
305	78TKNMI-002A04	both BES show consistent hits	chr21	1243907	1243907-1405248
306	78TKNMI-002A06T	one BES (single copy) only	chr2	86031266	86031266-86181266
307	78TKNMI-002A07	both BES show consistent hits	chr1	159720188	159720188-159926977
308	78TKNMI-002A08S	one BES (single copy) only	chr10	16249135	16249135-16399135
309	78TKNMI-002A09T	one BES (single copy) only	chr18	7692975	7692975-7842975
310	78TKNMI-002A10	both BES show consistent hits	chr5	33140603	33140603-33352516
311	78TKNMI-002A11	overgo hyb for MNT-136	chrE22C19W28_E50C23	140941	140941-140975
312	78TKNMI-002A12S	one BES (single copy) only	chr19	5962235	5962235-6112235
313	78TKNMI-002A13	overgo hyb for T02A13S	chr7	9073711	9073711-9073748
313	78TKNMI-002A13	overgo hyb for T02A13T	chr7	8876256	8876256-8876294
314	78TKNMI-002A13T	one BES (single copy) only	chr7	8876111	8876111-9073815
315	78TKNMI-002A14S	one BES (single copy) only	chr1	159738777	159738777-159888777
316	78TKNMI-002A16S	one BES (single copy) only	chr1	46681036	46531036-46681036
317	78TKNMI-002A17	both BES show consistent hits	chr1	60136240	60136240-60283868
318	78TKNMI-002A18	both BES show consistent hits	chr1	17919503	17919503-18092689
319	78TKNMI-002A19T	one BES (single copy) only	chrZ	28366570	28216570-28366570
320	78TKNMI-002A20	both ends mapped, one or both repetitive	chr3	41016645	41016645-41165862
321	78TKNMI-002A21S	one BES (single copy) only	chr15	3192800	3192800-3342800
322	78TKNMI-002A22S	one BES (single copy) only	chr3	33367888	33217888-33367888
323	78TKNMI-002A23S	one BES (single copy) only	chr4	45688783	45538783-45688783
324	78TKNMI-002B01S	one BES (single copy) only	chr9	23598908	23598908-23748908
325	78TKNMI-002B02	initial mr, one end mapped	chr2	100036109	100036109-100186109
326	78TKNMI-002B04T	one BES (single copy) only	chr1	6765266	6615266-6765266
327	78TKNMI-002B05	both BES show consistent hits	chr1	46386845	46386845-46535503
328	78TKNMI-002B06S	one BES (single copy) only	chr2	36825782	36825782-36975782
329	78TKNMI-002B08	both BES show consistent hits	chr15	3109876	3109876-3252531
330	78TKNMI-002B09S	one BES (single copy) only	chr17	7187536	7037536-7187536
331	78TKNMI-002B10S	one BES (single copy) only	chr8	21839962	21689962-21839962
332	78TKNMI-002B11	both BES show consistent hits	chr3	71042702	71042702-71181019
333	78TKNMI-002B12T	one BES (single copy) only	chr3	39186970	39036970-39186970
334	78TKNMI-002B13	initial mr, one end mapped	chr4	21224048	21224048-21374048
335	78TKNMI-002B15	initial mr, one end mapped	chr2	54216074	54066074-54216074
335	78TKNMI-002B15	overgo hyb for 89C18S	chr2	53868845	53868845-53868885
336	78TKNMI-002B17T	one BES (single copy) only	chr1	29684002	29684002-29834002
337	78TKNMI-002B18T	one BES (single copy) only	chr2	85724430	85574430-85724430
338	78TKNMI-002B19	both BES show consistent hits	chr15	8435042	8435042-8566192
339	78TKNMI-002B20T	one BES (single copy) only	chr3	74590405	74590405-74788165
340	78TKNMI-002B21	overgo hyb for 110N13T	chr6	4113411	4113411-4113451
340	78TKNMI-002B21	overgo hyb for T21K23T	chr6	10369721	10369721-10369758
341	78TKNMI-002B22S	one BES (single copy) only	chr17	4558795	4558795-4708795
342	78TKNMI-002B23T	one BES (single copy) only	chr2	41365417	41365417-41515417
343	78TKNMI-002B24	both BES show consistent hits	chr4	90384279	90384279-90471777
344	78TKNMI-002C01	both BES show consistent hits	chr1	181536703	181536703-181692411
345	78TKNMI-002C02S	one BES (single copy) only	chr17	2385441	2235441-2385441
346	78TKNMI-002C03	both BES show consistent hits	chr1	50484496	50484496-50619224
347	78TKNMI-002C04T	one BES (single copy) only	chr15	5183056	5183056-5333056
348	78TKNMI-002C05	both BES show consistent hits	chr1	8867109	8867109-8969287
349	78TKNMI-002C06	both BES show consistent hits	chr3	26336435	26336435-26484037
350	78TKNMI-002C07S	one BES (single copy) only	chr3	63710595	63710595-63860595
351	78TKNMI-002C08	both BES show consistent hits	chr6	28149443	28149443-28322826
352	78TKNMI-002C09T	one BES (single copy) only	chr14	553918	403918-553918
353	78TKNMI-002C10	both BES show consistent hits	chr14	11286887	11286887-11472010
354	78TKNMI-002C12	both ends mapped, one or both repetitive	chr2	110921573	110921573-111085732
355	78TKNMI-002C13	both BES show consistent hits	chr6	15061627	15061627-15201541
356	78TKNMI-002C14	both BES show consistent hits	chr4	11153669	11153669-11338700
357	78TKNMI-002C15	both BES show consistent hits	chr5	4871782	4871782-4982679
358	78TKNMI-002C16	Inconsistent because T7 end is on chromosome chr1 and Sp6 is on chromosome chrZ.	chr1	157167528	157017528-157167528
359	78TKNMI-002C18	both BES show consistent hits	chr1	198540616	198540616-198631070
360	78TKNMI-002C19S	one BES (single copy) only	chr20	7878515	7728515-7878515
361	78TKNMI-002C20S	one BES (single copy) only	chr7	17687363	17537363-17687363
362	78TKNMI-002C21	overgo for 02G07S	chr3	5585876	5585876-5585915
363	78TKNMI-002C21T	one BES (single copy) only	chr3	11507125	11507125-11657125
364	78TKNMI-002C24	both BES show consistent hits	chr13	8249157	8249157-8410498
365	78TKNMI-002D01T	one BES (single copy) only	chr1	56194632	56194632-56344632
366	78TKNMI-002D03	initial mr but both BES consistent	chr3	109793298	109793298-109977047
367	78TKNMI-002D05T	one BES (single copy) only	chr7	22903291	22903291-23053291
368	78TKNMI-002D07T	one BES (single copy) only	chr1	187348432	187198432-187348432
369	78TKNMI-002D08T	one BES (single copy) only	chr1	26275666	26275666-26425666
370	78TKNMI-002D09T	one BES (single copy) only	chr5	33085152	32935152-33085152
371	78TKNMI-002D10S	one BES (single copy) only	chr8	21839917	21689917-21839917
372	78TKNMI-002D11T	one BES (single copy) only	chr2	41293870	41143870-41293870
373	78TKNMI-002D12T	one BES (single copy) only	chr1	114247004	114097004-114247004
374	78TKNMI-002D14T	one BES (single copy) only	chr1	188541872	188391872-188541872
375	78TKNMI-002D15	both BES show consistent hits	chr12	9753528	9753528-9946766
376	78TKNMI-002D16T	one BES (single copy) only	chr10	15946468	15946468-16096468
377	78TKNMI-002D17T	one BES (single copy) only	chr23	4620945	4620945-4770945
378	78TKNMI-002D18	Inconsistent because T7 end is on chromosome chr6 and Sp6 is on chromosome chr2.	chr6	9122279	9122279-9272279
379	78TKNMI-002D19	both BES show consistent hits	chr3	70508397	70508397-70679490
380	78TKNMI-002D20	Inconsistent because bad insert size: 2681763.	chr3	74787927	74637927-74787927
381	78TKNMI-002D21	initial mr, one end mapped	chr1	125936254	125786254-125936254
381	78TKNMI-002D21	overgo for T06A03S	chr1	125866246	125866246-125866269
382	78TKNMI-002D23T	one BES (single copy) only	chr20	3810303	3660303-3810303
383	78TKNMI-002D24T	one BES (single copy) only	chr2	128057118	127907118-128057118
384	78TKNMI-002E01	initial mr but both BES consistent	chr1	11746292	11746292-11934128
385	78TKNMI-002E03	both BES show consistent hits	chr1	154504574	154504574-154651109
386	78TKNMI-002E08	both BES show consistent hits	chr1	27723839	27723839-27837924
387	78TKNMI-002E09	both BES show consistent hits	chr3	32520723	32520723-32547746
388	78TKNMI-002E10	initial mr, one end mapped	chr1	79165727	79015727-79165727
389	78TKNMI-002E11S	one BES (single copy) only	chr4	17298472	17148472-17298472
390	78TKNMI-002E12T	one BES (single copy) only	chr1	126248377	126248377-126398377
391	78TKNMI-002E13	both BES show consistent hits	chr1	52446132	52446132-52610596
392	78TKNMI-002E14	initial mr, one end mapped	chrZ	53603983	53603983-53753983
393	78TKNMI-002E15	both BES show consistent hits	chr7	29156120	29156120-29214589
394	78TKNMI-002E16	initial mr, one end mapped	chr4	22936531	22786531-22936531
395	78TKNMI-002E17	both BES show consistent hits	chr15	10213425	10213425-10343646
396	78TKNMI-002E18T	one BES (single copy) only	chr1	186206320	186206320-186356320
397	78TKNMI-002E19T	one BES (single copy) only	chr2	42022447	42022447-42172447
398	78TKNMI-002E21S	one BES (single copy) only	chr1	176731360	176581360-176731360
399	78TKNMI-002E22S	one BES (single copy) only	chr1	161647062	161497062-161647062
400	78TKNMI-002E24	both BES show consistent hits	chr2	88556731	88556731-88694744
401	78TKNMI-002F04T	one BES (single copy) only	chr9	16407846	16257846-16407846
402	78TKNMI-002F05T	one BES (single copy) only	chr10	16345973	16195973-16345973
403	78TKNMI-002F07	both BES show consistent hits	chr13	11741479	11741479-11886212
404	78TKNMI-002F08	both BES show consistent hits	chr2	86941778	86941778-87059647
405	78TKNMI-002F09	both BES show consistent hits	chr2	73653555	73653555-73809862
406	78TKNMI-002F10T	one BES (single copy) only	chrUn_random	3270589	3270589-3420589
407	78TKNMI-002F11	overgo hyb for T22H22S	chr26	4805195	4805195-4805234
408	78TKNMI-002F12T	one BES (single copy) only	chr13	17639543	17639543-17789543
409	78TKNMI-002F15T	one BES (single copy) only	chr2	147112510	146962510-147112510
410	78TKNMI-002F16	Inconsistent because T7 end is on chromosome chr6 and Sp6 is on chromosome chrZ.	chr6	11057306	10907306-11057306
411	78TKNMI-002F17T	one BES (single copy) only	chr9	9805226	9655226-9805226
412	78TKNMI-002F18	initial mr, one end mapped	chr15	6821887	6671887-6821887
413	78TKNMI-002F19T	one BES (single copy) only	chr7	16766902	16766902-16916902
414	78TKNMI-002F20	both BES show consistent hits	chr12	7773724	7773724-7955800
415	78TKNMI-002F21	both BES show consistent hits	chr3	1085780	1085780-1236599
416	78TKNMI-002F22	both BES show consistent hits	chr6	24513740	24513740-24682099
417	78TKNMI-002F24	initial mr but both BES consistent	chr13	13994877	13994877-14159628
418	78TKNMI-002G01S	one BES (single copy) only	chr9	9465423	9315423-9465423
419	78TKNMI-002G03	Inconsistent because T7 end is on chromosome chr2 and Sp6 is on chromosome chr11.	chr11	36056	0-36056
420	78TKNMI-002G05T	one BES (single copy) only	chr4	52845577	52845577-52995577
421	78TKNMI-002G06S	one BES (single copy) only	chr1	109761206	109611206-109761206
422	78TKNMI-002G07	both BES show consistent hits	chr2	131490903	131490903-131626180
423	78TKNMI-002G08	both BES show consistent hits	chr5	39185825	39185825-39221282
424	78TKNMI-002G09	both BES show consistent hits	chrZ	16922212	16922212-17080512
425	78TKNMI-002G12	both ends mapped, one or both repetitive	chr1	38352074	38352074-38541594
426	78TKNMI-002G13	both BES show consistent hits	chr15	3772303	3772303-3896845
427	78TKNMI-002G16S	one BES (single copy) only	chr17	1857871	1857871-2007871
428	78TKNMI-002G17T	one BES (single copy) only	chr1	174510865	174510865-174660865
429	78TKNMI-002G19T	one BES (single copy) only	chr18	8525712	8375712-8525712
430	78TKNMI-002G20	both BES show consistent hits	chr5	25169787	25169787-25325275
431	78TKNMI-002G21	both BES show consistent hits	chr2	6502943	6502943-6696436
432	78TKNMI-002G23T	one BES (single copy) only	chr17	2074735	1924735-2074735
433	78TKNMI-002G24T	one BES (single copy) only	chr20	511703	511703-661703
434	78TKNMI-002H01T	one BES (single copy) only	chr1	64767514	64767514-64917514
435	78TKNMI-002H03T	one BES (single copy) only	chr24	4310263	4160263-4310263
436	78TKNMI-002H04	both BES show consistent hits	chr2	88017676	88017676-88208364
437	78TKNMI-002H05T	one BES (single copy) only	chr12	6769531	6619531-6769531
438	78TKNMI-002H06T	one BES (single copy) only	chr12	2589331	2439331-2589331
439	78TKNMI-002H09	Inconsistent because bad insert size: -90252949.	chr2	46566388	46416388-46566388
440	78TKNMI-002H10T	one BES (single copy) only	chr4	57878416	57728416-57878416
441	78TKNMI-002H11	overgo hyb for T02H11T	chrZ	67833703	67833703-67833747
441	78TKNMI-002H11	overgo hyb for T27C22T	chrZ	67741951	67741951-67741992
442	78TKNMI-002H11T	one BES (single copy) only	chrZ	67833575	67683575-67833575
443	78TKNMI-002H13T	one BES (single copy) only	chr1	86237634	86237634-86387634
444	78TKNMI-002H15T	one BES (single copy) only	chr10	19260388	19110388-19260388
445	78TKNMI-002H16T	one BES (single copy) only	chr8	24562820	24562820-24712820
446	78TKNMI-002H18T	one BES (single copy) only	chr5	50705867	50705867-50855867
447	78TKNMI-002H19T	one BES (single copy) only	chr1	24254061	24104061-24254061
448	78TKNMI-002H20	both BES show consistent hits	chr3	90515870	90515870-90654368
449	78TKNMI-002H21	both BES show consistent hits	chr1	99021372	99021372-99146479
450	78TKNMI-002H22	both BES show consistent hits	chr4	18065045	18065045-18161429
451	78TKNMI-002H23	both ends mapped, one or both repetitive	chr5	34074459	34074459-34250967
452	78TKNMI-002H24T	one BES (single copy) only	chr4	51805539	51805539-51955539
453	78TKNMI-002I01	initial mr but both BES consistent	chr1	94399974	94399974-94524050
454	78TKNMI-002I02	initial mr, one end mapped	chr25	68458	0-68458
455	78TKNMI-002I03S	one BES (single copy) only	chr4	41822485	41672485-41822485
456	78TKNMI-002I05	both BES show consistent hits	chr2	58313703	58313703-58515597
457	78TKNMI-002I06	both BES show consistent hits	chr7	20292101	20292101-20511736
458	78TKNMI-002I08S	one BES (single copy) only	chr20	4453883	4303883-4453883
459	78TKNMI-002I09	both BES show consistent hits	chr1	62028516	62028516-62119704
460	78TKNMI-002I10	both BES show consistent hits	chr3	106558873	106558873-106642532
461	78TKNMI-002I11	both BES show consistent hits	chr2	44131415	44131415-44278370
462	78TKNMI-002I13	both BES show consistent hits	chr8	7455111	7455111-7578845
463	78TKNMI-002I14	initial mr but both BES consistent	chr4	75671786	75671786-75835468
464	78TKNMI-002I17T	one BES (single copy) only	chr2	128057279	127907279-128057279
465	78TKNMI-002I18	initial mr, one end mapped	chrE22C19W28_E50C23_random	167155	17155-167155
466	78TKNMI-002I19T	one BES (single copy) only	chr4	16936729	16786729-16936729
467	78TKNMI-002I20S	one BES (single copy) only	chr18	6732603	6582603-6732603
468	78TKNMI-002I21	both BES show consistent hits	chr1	26258215	26258215-26406514
469	78TKNMI-002I23	Inconsistent because T7 end is on chromosome chrUn_random and Sp6 is on chromosome chrZ.	chrZ	29723048	29723048-29873048
470	78TKNMI-002I24	both BES show consistent hits	chr4	51520124	51520124-51704882
471	78TKNMI-002J01	both BES show consistent hits	chr13	9771851	9771851-9967788
472	78TKNMI-002J02T	one BES (single copy) only	chr1	3941362	3791362-3941362
473	78TKNMI-002J05T	one BES (single copy) only	chr4	58125130	58125130-58275130
474	78TKNMI-002J07T	one BES (single copy) only	chr6	17718252	17718252-17899165
475	78TKNMI-002J08	initial mr, one end mapped	chr2	113988759	113838759-113988759
476	78TKNMI-002J09T	one BES (single copy) only	chr1	128697518	128547518-128697518
477	78TKNMI-002J10	initial mr, one end mapped	chr3	13400157	13400157-13550157
478	78TKNMI-002J11T	one BES (single copy) only	chr19	8478110	8478110-8628110
479	78TKNMI-002J12T	one BES (single copy) only	chr2	124937963	124937963-125087963
480	78TKNMI-002J13T	one BES (single copy) only	chrZ	56695599	56545599-56695599
481	78TKNMI-002J14T	one BES (single copy) only	chr2	103468563	103318563-103468563
482	78TKNMI-002J15	overgo hyb for MBD3	chr28	1966663	1966663-1966700
482	78TKNMI-002J15	overgo hyb for SEM6B	chr28	2060000	2060000-2060001
483	78TKNMI-002J16	both BES show consistent hits	chr10	11906417	11906417-12104749
484	78TKNMI-002J17T	one BES (single copy) only	chr3	112328426	112328426-112478426
485	78TKNMI-002J18	both BES show consistent hits	chr7	21791249	21791249-21901258
486	78TKNMI-002J19	both BES show consistent hits	chr8	28155176	28155176-28293272
487	78TKNMI-002J21T	one BES (single copy) only	chr3	94562699	94412699-94562699
488	78TKNMI-002J22	both BES show consistent hits	chr6	16831372	16831372-16919064
489	78TKNMI-002J23	both BES show consistent hits	chr3	1202158	1202158-1369538
490	78TKNMI-002J24T	one BES (single copy) only	chr17	9167473	9167473-9317473
491	78TKNMI-002K01	initial mr, one end mapped	chr6	34718241	34568241-34718241
492	78TKNMI-002K02	both BES show consistent hits	chr9	9156473	9156473-9298565
493	78TKNMI-002K04S	one BES (single copy) only	chr24	1277658	1277658-1427658
494	78TKNMI-002K05	both BES show consistent hits	chr5	24917265	24917265-25078468
495	78TKNMI-002K07T	one BES (single copy) only	chr3	27225957	27225957-27375957
496	78TKNMI-002K08	both BES show consistent hits	chr24	5455940	5455940-5602311
497	78TKNMI-002K09S	one BES (single copy) only	chr1	3256063	3106063-3256063
498	78TKNMI-002K10	initial mr, one end mapped	chr1	75119688	75119688-75269688
499	78TKNMI-002K11	both BES show consistent hits	chr4	67124935	67124935-67267521
500	78TKNMI-002K13	both ends mapped, one or both repetitive	chr25	1161324	1161324-1297470
501	78TKNMI-002K14	both BES show consistent hits	chr5	1468702	1468702-1534724
502	78TKNMI-002K15	initial mr, one end mapped	chrZ	9352304	9202304-9352304
503	78TKNMI-002K16S	one BES (single copy) only	chr2	144275229	144125229-144275229
504	78TKNMI-002K17	both BES show consistent hits	chr1	63432301	63432301-63618481
505	78TKNMI-002K18	both BES show consistent hits	chr5	11913962	11913962-11950988
506	78TKNMI-002K19	both BES show consistent hits	chr6	25015209	25015209-25177490
507	78TKNMI-002K20	overgo for CIRBP	chr28	2485000	2485000-2485001
507	78TKNMI-002K20	overgo hyb for GAMT	chr28	2523013	2523013-2523049
508	78TKNMI-002K21	both BES show consistent hits	chr14	7066632	7066632-7221763
509	78TKNMI-002K22	both BES show consistent hits	chr1	124034485	124034485-124111723
510	78TKNMI-002K23S	one BES (single copy) only	chr21	703802	553802-703802
511	78TKNMI-002K24S	one BES (single copy) only	chr3	19847176	19847176-19997176
512	78TKNMI-002L01	both BES show consistent hits	chr13	1362919	1362919-1513823
513	78TKNMI-002L02	both BES show consistent hits	chr2	25300174	25300174-25430786
514	78TKNMI-002L03	both BES show consistent hits	chr1	132406166	132406166-132591544
515	78TKNMI-002L04	both BES show consistent hits	chr6	17504155	17504155-17632852
516	78TKNMI-002L06T	one BES (single copy) only	chr3	20110432	20110432-20260432
517	78TKNMI-002L07	initial mr, one end mapped	chr1	197787359	197787359-197937359
518	78TKNMI-002L08	both ends mapped, one or both repetitive	chr2	140126364	140126364-140197777
519	78TKNMI-002L09	both BES show consistent hits	chr5	26574949	26574949-26767303
520	78TKNMI-002L10S	one BES (single copy) only	chr2	10840906	10690906-10840906
521	78TKNMI-002L11T	one BES (single copy) only	chr4	86585852	86435852-86585852
522	78TKNMI-002L13	overgo hyb for T17L09T	chr22	290924	290924-290964
523	78TKNMI-002L13T	one BES (single copy) only	chr22	388329	238329-388329
524	78TKNMI-002L14	initial mr, one end mapped	chr1	79145861	78995861-79145861
525	78TKNMI-002L15	both BES show consistent hits	chr3	64208828	64208828-64351139
526	78TKNMI-002L16T	one BES (single copy) only	chr4	31738479	31738479-31888479
527	78TKNMI-002L17T	one BES (single copy) only	chr13	11547589	11397589-11547589
528	78TKNMI-002L18T	one BES (single copy) only	chr3	3058065	3058065-3208065
529	78TKNMI-002L19	both BES show consistent hits	chr6	6738197	6738197-6881599
530	78TKNMI-002L20T	one BES (single copy) only	chr3	53709735	53559735-53709735
531	78TKNMI-002L21	both BES show consistent hits	chr5	32259513	32259513-32331849
532	78TKNMI-002L22	both BES show consistent hits	chr2	47619295	47619295-47755985
533	78TKNMI-002L23	both BES show consistent hits	chr12	235587	235587-395101
534	78TKNMI-002L24	both BES show consistent hits	chr6	12332131	12332131-12477337
534	78TKNMI-002L24	overgo hyb for 93L15T	chr6	12359998	12359998-12360045
535	78TKNMI-002M02	both BES show consistent hits	chr5	53424929	53424929-53515120
536	78TKNMI-002M03S	one BES (single copy) only	chr7	27077760	27077760-27227760
537	78TKNMI-002M04	both BES show consistent hits	chr8	4059691	4059691-4279996
538	78TKNMI-002M06	both BES show consistent hits	chr1	9044678	9044678-9220398
539	78TKNMI-002M07	both BES show consistent hits	chr11	4000389	4000389-4177533
540	78TKNMI-002M08S	one BES (single copy) only	chr5	15125658	15125658-15412032
541	78TKNMI-002M09	both BES show consistent hits	chr10	5739999	5739999-5907123
542	78TKNMI-002M10	overgo for 112I20S	chr28	1611743	1611743-1611780
542	78TKNMI-002M10	overgo hyb for AP3D1	chr28	1702912	1702912-1702951
543	78TKNMI-002M10S	one BES (single copy) only	chr28	1029292	879292-1029292
544	78TKNMI-002M11	both BES show consistent hits	chr10	8129728	8129728-8313562
545	78TKNMI-002M12	both BES show consistent hits	chr6	22659534	22659534-22863325
546	78TKNMI-002M13	both BES show consistent hits	chr3	68591140	68591140-68750990
547	78TKNMI-002M14	both BES show consistent hits	chr4	92965403	92965403-93124617
547	78TKNMI-002M14	overgo hyb for T02M14T	chr4	93124432	93124432-93124469
548	78TKNMI-002M16	both BES show consistent hits	chr4	36505646	36505646-36552854
549	78TKNMI-002M17	both ends mapped, one or both repetitive	chr1	185353590	185353590-185414204
550	78TKNMI-002M18	both BES show consistent hits	chr3	27943607	27943607-28092151
551	78TKNMI-002M19T	one BES (single copy) only	chr4	56518120	56368120-56518120
552	78TKNMI-002M20	both BES show consistent hits	chr2	54978848	54978848-55076999
553	78TKNMI-002M21	both BES show consistent hits	chr2	28936704	28936704-29085693
554	78TKNMI-002M22T	one BES (single copy) only	chr8	29401694	29251694-29401694
555	78TKNMI-002M24	both BES show consistent hits	chr15	4424802	4424802-4546819
556	78TKNMI-002N01S	one BES (single copy) only	chr2	19889638	19889638-20039638
557	78TKNMI-002N03	overgo for 113P18T	chr12	1082302	1082302-1082343
558	78TKNMI-002N03S	one BES (single copy) only	chr12	1081991	1081991-1231991
559	78TKNMI-002N04	both BES show consistent hits	chr4	1619644	1619644-1719002
560	78TKNMI-002N06T	one BES (single copy) only	chr2	60275202	60275202-60425202
561	78TKNMI-002N08T	one BES (single copy) only	chr2	40920039	40920039-41070039
562	78TKNMI-002N09T	one BES (single copy) only	chr1	6568793	6418793-6568793
563	78TKNMI-002N10	both BES show consistent hits	chr18	8728941	8728941-8869810
564	78TKNMI-002N11	both BES show consistent hits	chr4	16723693	16723693-16853304
565	78TKNMI-002N13	initial mr, one end mapped	chr3	89654055	89504055-89654055
566	78TKNMI-002N14T	one BES (single copy) only	chr1	106392661	106242661-106392661
567	78TKNMI-002N17T	one BES (single copy) only	chr1	25593983	25593983-25743983
568	78TKNMI-002N18	overgo hyb for 104M13S	chr7	6757324	6757324-6757365
569	78TKNMI-002N18T	one BES (single copy) only	chr7	6666939	6666939-6816939
570	78TKNMI-002N19	both BES show consistent hits	chr6	32081317	32081317-32232463
571	78TKNMI-002N20T	one BES (single copy) only	chr5	26287552	26287552-26437552
572	78TKNMI-002N21	Inconsistent because T7 end is on chromosome chr6 and Sp6 is on chromosome chr2.	chr6	6574047	6574047-6673005
573	78TKNMI-002N22T	one BES (single copy) only	chr13	7021041	7021041-7171041
574	78TKNMI-002N23S	one BES (single copy) only	chr9	2043158	1893158-2043158
575	78TKNMI-002N24	overgo hyb for T18D14T	chr3	35801732	35801732-35801762
576	78TKNMI-002O03	both BES show consistent hits	chr4	11654586	11654586-11803018
577	78TKNMI-002O04S	one BES (single copy) only	chr6	15134287	15134287-15208267
578	78TKNMI-002O07	initial mr, one end mapped	chr1	160316024	160316024-160466024
579	78TKNMI-002O08	both BES show consistent hits	chr4	8852227	8852227-8981378
580	78TKNMI-002O13	both BES show consistent hits	chr19	1793900	1793900-1842916
581	78TKNMI-002O14	both BES show consistent hits	chr3	100133705	100133705-100283911
582	78TKNMI-002O15	overgo hyb for PIP5K1B	chrZ	34211776	34211776-34228995
583	78TKNMI-002O17T	one BES (single copy) only	chr18	842419	842419-992419
584	78TKNMI-002O18	both BES show consistent hits	chr10	14250811	14250811-14423087
585	78TKNMI-002O19	both BES show consistent hits	chr1	58740998	58740998-58862956
586	78TKNMI-002O21	both BES show consistent hits	chr3	108125769	108125769-108266668
587	78TKNMI-002O23	both ends mapped, one or both repetitive	chr12	16511823	16511823-16659226
588	78TKNMI-002O24T	one BES (single copy) only	chr14	410027	410027-560027
589	78TKNMI-002P03	both BES show consistent hits	chr1	185677941	185677941-185852862
590	78TKNMI-002P04	both BES show consistent hits	chr18	5402179	5402179-5552717
591	78TKNMI-002P07S	one BES (single copy) only	chr8	26743828	26743828-26882330
592	78TKNMI-002P08T	one BES (single copy) only	chr2	4152369	4152369-4302369
593	78TKNMI-002P11T	one BES (single copy) only	chr10	15654649	15504649-15654649
594	78TKNMI-002P13T	one BES (single copy) only	chr15	8356421	8206421-8356421
595	78TKNMI-002P14	overgo for RTN4	chr3	2458156	2458156-2458193
596	78TKNMI-002P14T	one BES (single copy) only	chr3	2509940	2359940-2509940
597	78TKNMI-002P15	both BES show consistent hits	chr2	95906549	95906549-96033149
598	78TKNMI-002P17T	one BES (single copy) only	chr2	69356550	69356550-69506550
599	78TKNMI-002P18T	one BES (single copy) only	chr2	34499244	34349244-34499244
600	78TKNMI-002P22T	one BES (single copy) only	chr1	156331330	156181330-156331330
601	78TKNMI-002P23T	one BES (single copy) only	chr5	9082737	8932737-9082737
602	78TKNMI-002P24T	one BES (single copy) only	chrUn_random	29389018	29389018-29539018
603	78TKNMI-003A01S	one BES (single copy) only	chr2	18797234	18647234-18797234
604	78TKNMI-003A02S	one BES (single copy) only	chr3	53153696	53153696-53303696
605	78TKNMI-003A03	initial mr but both BES consistent	chr3	39757067	39757067-39978617
606	78TKNMI-003A04	both BES show consistent hits	chr20	11515286	11515286-11729646
607	78TKNMI-003A05S	one BES (single copy) only	chr3	5044545	5044545-5194545
608	78TKNMI-003A06T	one BES (single copy) only	chr4	59279169	59129169-59279169
609	78TKNMI-003A08S	one BES (single copy) only	chr17	8328425	8328425-8478425
610	78TKNMI-003A09	both BES show consistent hits	chr3	35070474	35070474-35224765
611	78TKNMI-003A10S	one BES (single copy) only	chr2	66441741	66441741-66620534
612	78TKNMI-003A11	both BES show consistent hits	chr2	9508423	9508423-9675232
613	78TKNMI-003A12	both BES show consistent hits	chr3	33515139	33515139-33670614
614	78TKNMI-003A13	both BES show consistent hits	chr14	7318660	7318660-7458149
615	78TKNMI-003A14	both BES show consistent hits	chr4	90366919	90366919-90507911
616	78TKNMI-003A15S	one BES (single copy) only	chr5	30568178	30568178-30708999
617	78TKNMI-003A16	both BES show consistent hits	chr7	31313317	31313317-31492013
618	78TKNMI-003A18	Inconsistent because bad insert size: -2679789.	chr4	22812183	22662183-22812183
619	78TKNMI-003A19S	one BES (single copy) only	chr17	8748699	8748699-8898699
620	78TKNMI-003A20	both BES show consistent hits	chr1	180108288	180108288-180241225
621	78TKNMI-003A21	both BES show consistent hits	chr23	4800567	4800567-4956529
621	78TKNMI-003A21	overgo for T03A21S	chr23	4956340	4956340-4956381
622	78TKNMI-003A22	both BES show consistent hits	chr4	63832883	63832883-63985645
623	78TKNMI-003A23T	one BES (single copy) only	chr2	96742477	96742477-96892477
624	78TKNMI-003B01S	one BES (single copy) only	chr9	4804162	4654162-4804162
625	78TKNMI-003B02S	one BES (single copy) only	chr1	52936808	52786808-52936808
626	78TKNMI-003B03	initial mr, one end mapped	chr1	126614621	126464621-126614621
627	78TKNMI-003B04	both BES show consistent hits	chr11	9970421	9970421-10122674
628	78TKNMI-003B05S	one BES (single copy) only	chr3	91373080	91223080-91373080
629	78TKNMI-003B07	both ends mapped, one or both repetitive	chr2	117056627	117056627-117225945
630	78TKNMI-003B08S	one BES (single copy) only	chr5	26372687	26372687-26522687
631	78TKNMI-003B09T	one BES (single copy) only	chr4	64807319	64807319-64957319
632	78TKNMI-003B10	both BES show consistent hits	chr7	27621153	27621153-27783333
633	78TKNMI-003B12	both BES show consistent hits	chr2	143205109	143205109-143326843
634	78TKNMI-003B14	both BES show consistent hits	chr1	195937553	195937553-196131372
635	78TKNMI-003B16S	one BES (single copy) only	chrZ	41610112	41610112-41760112
636	78TKNMI-003B17	both BES show consistent hits	chr8	19670388	19670388-19721535
637	78TKNMI-003B18	both BES show consistent hits	chr13	10679834	10679834-10719340
638	78TKNMI-003B19	initial mr, one end mapped	chr1	68530339	68380339-68530339
639	78TKNMI-003B20	both BES show consistent hits	chr8	8529894	8529894-8718888
640	78TKNMI-003B21S	one BES (single copy) only	chr2	104704831	104704831-104854831
641	78TKNMI-003B22T	one BES (single copy) only	chr2	107574830	107424830-107574830
642	78TKNMI-003B24S	one BES (single copy) only	chr1	123819443	123819443-123969443
643	78TKNMI-003C01S	one BES (single copy) only	chr4	6393719	6393719-6543719
644	78TKNMI-003C02	both ends mapped, one or both repetitive	chr4	38848217	38848217-38921116
645	78TKNMI-003C04	both BES show consistent hits	chr2	37407771	37407771-37548828
646	78TKNMI-003C05	overgo for T16J23S	chr1	155685964	155685964-155685995
647	78TKNMI-003C05S	one BES (single copy) only	chr1	155785159	155635159-155785159
648	78TKNMI-003C06S	one BES (single copy) only	chr4	6393668	6393668-6543668
649	78TKNMI-003C07S	one BES (single copy) only	chr1	144782311	144782311-144932311
650	78TKNMI-003C08	initial mr, one end mapped	chr10	16906069	16756069-16906069
651	78TKNMI-003C09	both BES show consistent hits	chr4	17016976	17016976-17184050
652	78TKNMI-003C10	both BES show consistent hits	chr2	147309635	147309635-147441842
653	78TKNMI-003C11	both BES show consistent hits	chr5	35872020	35872020-36008735
654	78TKNMI-003C12	both BES show consistent hits	chr2	25034909	25034909-25080249
655	78TKNMI-003C13	initial mr, one end mapped	chr14	11294595	11294595-11444595
656	78TKNMI-003C14T	one BES (single copy) only	chr22	778932	778932-921810
657	78TKNMI-003C16	initial mr, one end mapped	chr3	107939499	107789499-107939499
658	78TKNMI-003C17	both BES show consistent hits	chr1	112411300	112411300-112473049
659	78TKNMI-003C18	both BES show consistent hits	chr1	90284646	90284646-90445754
660	78TKNMI-003C19	both BES show consistent hits	chr2	15204193	15204193-15351780
661	78TKNMI-003C20T	one BES (single copy) only	chr1	176167076	176167076-176317076
662	78TKNMI-003C21	both BES show consistent hits	chr15	5730077	5730077-5777788
663	78TKNMI-003C23	both BES show consistent hits	chr4	53655115	53655115-53855036
664	78TKNMI-003C24	both BES show consistent hits	chr1	112360298	112360298-112529133
665	78TKNMI-003D02T	one BES (single copy) only	chr17	8294733	8294733-8444733
666	78TKNMI-003D03	both BES show consistent hits	chrZ	3245886	3245886-3333758
666	78TKNMI-003D03	overgo hyb for T03D03T	chrZ	3333598	3333598-3333639
667	78TKNMI-003D04	initial mr, one end mapped	chr1	3144763	3144763-3294763
668	78TKNMI-003D05T	one BES (single copy) only	chr10	20605822	20605822-20755822
669	78TKNMI-003D07T	one BES (single copy) only	chr17	802768	802768-952768
670	78TKNMI-003D08	initial mr, one end mapped	chr1	183297908	183297908-183447908
671	78TKNMI-003D09	both BES show consistent hits	chr8	19802543	19802543-19937066
672	78TKNMI-003D10	both BES show consistent hits	chr2	41130355	41130355-41309276
673	78TKNMI-003D11	both BES show consistent hits	chr1	143595654	143595654-143758606
674	78TKNMI-003D12	both BES show consistent hits	chr1	186387064	186387064-186528517
675	78TKNMI-003D13T	one BES (single copy) only	chr1	46951448	46801448-46951448
676	78TKNMI-003D14	both BES show consistent hits	chr3	18473946	18473946-18627331
677	78TKNMI-003D15	both BES show consistent hits	chr2	106128896	106128896-106261025
678	78TKNMI-003D16	both BES show consistent hits	chr1	112902146	112902146-113074818
679	78TKNMI-003D17	both BES show consistent hits	chr4	38582254	38582254-38809204
680	78TKNMI-003D18	both BES show consistent hits	chr2	37706521	37706521-37850972
681	78TKNMI-003D19	both BES show consistent hits	chr2	62571461	62571461-62788114
682	78TKNMI-003D20	both BES show consistent hits	chrZ	12447300	12447300-12599645
683	78TKNMI-003D21	both BES show consistent hits	chr2	149570832	149570832-149764479
684	78TKNMI-003D23	initial mr, one end mapped	chr3	57030014	56880014-57030014
685	78TKNMI-003D24	both BES show consistent hits	chrZ	61090859	61090859-61177664
686	78TKNMI-003E01	both BES show consistent hits	chr1	90287403	90287403-90385342
687	78TKNMI-003E02	Inconsistent because both reads on same strand.	chr14	14223099	14223099-15019492
688	78TKNMI-003E03T	one BES (single copy) only	chr2	82888810	82888810-83038810
689	78TKNMI-003E04T	one BES (single copy) only	chr1	198369539	198219539-198369539
690	78TKNMI-003E05T	one BES (single copy) only	chr5	5673653	5673653-5823653
691	78TKNMI-003E06	both BES show consistent hits	chr8	24081846	24081846-24270157
692	78TKNMI-003E08	both BES show consistent hits	chr4	84704624	84704624-84884421
693	78TKNMI-003E09	both BES show consistent hits	chr3	107732688	107732688-107846316
694	78TKNMI-003E10	both BES show consistent hits	chrZ	66759251	66759251-66910729
695	78TKNMI-003E11T	one BES (single copy) only	chr10	14820645	14820645-14970645
696	78TKNMI-003E12	both BES show consistent hits	chr2	61523863	61523863-61681473
697	78TKNMI-003E13T	one BES (single copy) only	chr2	49306832	49156832-49306832
698	78TKNMI-003E14	both BES show consistent hits	chr1	178934453	178934453-179083381
699	78TKNMI-003E15T	one BES (single copy) only	chr3	90641776	90491776-90641776
700	78TKNMI-003E16	both ends mapped, one or both repetitive	chr1	8159951	8159951-8364055
701	78TKNMI-003E18	both BES show consistent hits	chr1	53481629	53481629-53661725
702	78TKNMI-003E20	initial mr but both BES consistent	chr21	5653826	5653826-5808110
703	78TKNMI-003E21	both BES show consistent hits	chrZ	59337487	59337487-59474902
704	78TKNMI-003E22	initial mult read but both BES consistent	chr1	12046220	12046220-12255496
705	78TKNMI-003E24	both BES show consistent hits	chr4	40211358	40211358-40393091
706	78TKNMI-003F02	both BES show consistent hits	chr9	6256453	6256453-6413806
707	78TKNMI-003F03	both BES show consistent hits	chr7	5623350	5623350-5739309
708	78TKNMI-003F04	Inconsistent because T7 end is on chromosome chrZ and Sp6 is on chromosome chrUn_random.	chrZ	74575745	74575745-74725745
709	78TKNMI-003F05T	one BES (single copy) only	chr6	23520683	23370683-23520683
710	78TKNMI-003F06T	one BES (single copy) only	chr11	2681244	2681244-2831244
711	78TKNMI-003F07	both BES show consistent hits	chr13	4051565	4051565-4243565
712	78TKNMI-003F08	initial mr but both BES consistent	chr10	18790963	18790963-18987489
713	78TKNMI-003F10	initial mr but both BES consistent	chr1	12325579	12325579-12470579
714	78TKNMI-003F11	both BES show consistent hits	chr1	150128787	150128787-150189118
715	78TKNMI-003F12	both BES show consistent hits	chr9	22663024	22663024-22819361
716	78TKNMI-003F13S	one BES (single copy) only	chr1	68323676	68323676-68473676
717	78TKNMI-003F14	both BES show consistent hits	chrZ	25874686	25874686-26030958
718	78TKNMI-003F15S	one BES (single copy) only	chr1	85976344	85976344-86126344
719	78TKNMI-003F16	both BES show consistent hits	chr1	177703879	177703879-177884340
720	78TKNMI-003F17S	one BES (single copy) only	chr4	75013432	74863432-75013432
721	78TKNMI-003F18	both BES show consistent hits	chr21	3062846	3062846-3243649
722	78TKNMI-003F19S	one BES (single copy) only	chr1	47975611	47975611-48125611
723	78TKNMI-003F20	both BES show consistent hits	chr19	9688936	9688936-9847259
724	78TKNMI-003F21	Inconsistent because T7 end is on chromosome chr18 and Sp6 is on chromosome chr5.	chr5	6337825	6337825-6487825
724	78TKNMI-003F21	overgo hyb for T21J08T	chr5	6425071	6425071-6425111
725	78TKNMI-003F22	both BES show consistent hits	chr4	16974081	16974081-17069106
726	78TKNMI-003F23	both BES show consistent hits	chr13	5452106	5452106-5490070
727	78TKNMI-003F24T	one BES (single copy) only	chr14	14305060	14155060-14305060
728	78TKNMI-003G01	initial mr but both BES consistent	chr4	76692682	76692682-76883243
729	78TKNMI-003G02	both BES show consistent hits	chrZ	66470380	66470380-66671271
730	78TKNMI-003G03	both BES show consistent hits	chr3	102025592	102025592-102101244
731	78TKNMI-003G04	both ends mapped, one or both repetitive	chr10	18883615	18883615-19079617
732	78TKNMI-003G05	both BES show consistent hits	chr1	26490810	26490810-26567893
733	78TKNMI-003G06	both BES show consistent hits	chr1	3464970	3464970-3670804
734	78TKNMI-003G07	both BES show consistent hits	chr2	126050113	126050113-126088338
735	78TKNMI-003G08S	one BES (single copy) only	chrZ	22393728	22243728-22393728
736	78TKNMI-003G09	initial mr, one end mapped	chr1	164674084	164674084-164824084
737	78TKNMI-003G10	both BES show consistent hits	chr1	44735566	44735566-44928973
738	78TKNMI-003G11T	one BES (single copy) only	chr21	1461889	1311889-1461889
739	78TKNMI-003G13	both BES show consistent hits	chr1	138892326	138892326-139014881
740	78TKNMI-003G14S	one BES (single copy) only	chr2	74831219	74831219-74981219
741	78TKNMI-003G15T	one BES (single copy) only	chr3	31357061	31207061-31357061
742	78TKNMI-003G16T	one BES (single copy) only	chr9	17197986	17047986-17197986
743	78TKNMI-003G17	both BES show consistent hits	chr22	3478139	3478139-3646605
744	78TKNMI-003G18	both BES show consistent hits	chr4	3306894	3306894-3444921
745	78TKNMI-003G20	overgo for 113P18T	chr12	1082302	1082302-1082343
746	78TKNMI-003G21	initial mr, one end mapped	chr1	147882974	147732974-147882974
747	78TKNMI-003G22T	one BES (single copy) only	chr2	120174830	120024830-120174830
748	78TKNMI-003G23S	one BES (single copy) only	chr2	5029378	5029378-5179378
749	78TKNMI-003G24	initial mr, one end mapped	chr3	83893761	83743761-83893761
750	78TKNMI-003H01S	one BES (single copy) only	chr1	28208857	28208857-28358857
751	78TKNMI-003H03S	one BES (single copy) only	chr5	41861497	41861497-41970013
752	78TKNMI-003H05	initial mr, one end mapped	chr2	101537533	101387533-101537533
753	78TKNMI-003H06	both BES show consistent hits	chr1	200635896	200635896-200792661
754	78TKNMI-003H07	both BES show consistent hits	chr3	58875445	58875445-59088514
755	78TKNMI-003H08	initial mr, one end mapped	chr4	55696051	55546051-55696051
756	78TKNMI-003H09	both ends mapped, one or both repetitive	chr11	15752882	15752882-15934025
757	78TKNMI-003H10	initial mr, one end mapped	chr1	165798560	165648560-165798560
758	78TKNMI-003H11S	one BES (single copy) only	chr3	25962840	25962840-26112840
759	78TKNMI-003H12	both BES show consistent hits	chr1	34978027	34978027-35120564
760	78TKNMI-003H13	overgo hyb for 93C20T	chrZ	8689193	8689193-8689236
761	78TKNMI-003H13S	one BES (single copy) only	chrZ	8665168	8665168-8815168
762	78TKNMI-003H14	both BES show consistent hits	chr10	14820625	14820625-14975445
763	78TKNMI-003H15	both BES show consistent hits	chr2	127944338	127944338-128109206
764	78TKNMI-003H16	both BES show consistent hits	chr3	109603394	109603394-109814984
765	78TKNMI-003H17	both BES show consistent hits	chr2	99850005	99850005-99997720
766	78TKNMI-003H18S	one BES (single copy) only	chr3	99754736	99754736-99904736
767	78TKNMI-003H19	both BES show consistent hits	chr3	76011793	76011793-76168013
768	78TKNMI-003H20	both BES show consistent hits	chr1	187218038	187218038-187377881
769	78TKNMI-003H21	both BES show consistent hits	chr1	30794115	30794115-30927878
770	78TKNMI-003H22	both BES show consistent hits	chr2	64507426	64507426-64599075
771	78TKNMI-003H23S	one BES (single copy) only	chr12	3539532	3539532-3689532
772	78TKNMI-003I01	both BES show consistent hits	chr8	26068044	26068044-26153067
773	78TKNMI-003I02	both BES show consistent hits	chr8	14599434	14599434-14742640
774	78TKNMI-003I03	both BES show consistent hits	chr1	170947424	170947424-171107932
775	78TKNMI-003I04	both BES show consistent hits	chr4	77363841	77363841-77479233
776	78TKNMI-003I05	both BES show consistent hits	chr9	3461622	3461622-3506772
777	78TKNMI-003I06T	one BES (single copy) only	chr1	167112766	166962766-167112766
778	78TKNMI-003I07T	one BES (single copy) only	chr21	2104795	2104795-2261325
779	78TKNMI-003I08T	one BES (single copy) only	chr1	23214029	23214029-23364029
780	78TKNMI-003I09	both BES show consistent hits	chr9	6769237	6769237-6936648
781	78TKNMI-003I10	initial mr, one end mapped	chr5	44096543	44096543-44246543
782	78TKNMI-003I11	both BES show consistent hits	chrZ	33381510	33381510-33520746
783	78TKNMI-003I12	both BES show consistent hits	chr3	94458646	94458646-94675481
784	78TKNMI-003I13	both ends mapped, one or both repetitive	chr14	12839741	12839741-13044067
785	78TKNMI-003I14S	one BES (single copy) only	chrW_random	719443	719443-869443
786	78TKNMI-003I15	both BES show consistent hits	chr1	80931579	80931579-81013218
787	78TKNMI-003I16T	one BES (single copy) only	chr9	5302232	5302232-5452232
788	78TKNMI-003I17	both BES show consistent hits	chr6	15353145	15353145-15553292
789	78TKNMI-003I18T	one BES (single copy) only	chr4	58378133	58228133-58378133
790	78TKNMI-003I19	both BES show consistent hits	chr3	751294	751294-877662
791	78TKNMI-003I20	both BES show consistent hits	chr4	3125515	3125515-3294170
792	78TKNMI-003I21	both BES show consistent hits	chr13	6941962	6941962-7120174
793	78TKNMI-003I22T	one BES (single copy) only	chr8	3545436	3545436-3695436
794	78TKNMI-003I23T	one BES (single copy) only	chr2	121757088	121757088-121907088
795	78TKNMI-003I24T	one BES (single copy) only	chr7	20506649	20356649-20506649
796	78TKNMI-003J01	both BES show consistent hits	chr3	70527581	70527581-70683535
797	78TKNMI-003J02	both BES show consistent hits	chr24	608993	608993-687104
798	78TKNMI-003J04	both BES show consistent hits	chr4	37472194	37472194-37618041
799	78TKNMI-003J05	both BES show consistent hits	chr3	108492908	108492908-108614428
800	78TKNMI-003J06	both BES show consistent hits	chrZ	32292934	32292934-32448010
801	78TKNMI-003J07	both BES show consistent hits	chr4	44546736	44546736-44757055
802	78TKNMI-003J08	both BES show consistent hits	chr12	5134780	5134780-5284477
803	78TKNMI-003J10	initial mr but both BES consistent	chr2	118009073	118009073-118116761
804	78TKNMI-003J11T	one BES (single copy) only	chr1	93967219	93817219-93967219
805	78TKNMI-003J12	both BES show consistent hits	chr3	107467820	107467820-107620349
806	78TKNMI-003J13S	one BES (single copy) only	chr4	22811763	22661763-22811763
807	78TKNMI-003J14T	one BES (single copy) only	chrZ	45162378	45012378-45162378
808	78TKNMI-003J15	both BES show consistent hits	chr3	28980232	28980232-29150218
809	78TKNMI-003J16	both BES show consistent hits	chr15	11767973	11767973-11917262
810	78TKNMI-003J17	both BES show consistent hits	chr11	393897	393897-521523
811	78TKNMI-003J18T	one BES (single copy) only	chr1	134944982	134944982-135094982
812	78TKNMI-003J19	both BES show consistent hits	chr19	1241081	1241081-1334118
813	78TKNMI-003J20	both BES show consistent hits	chr19	4842803	4842803-4966478
814	78TKNMI-003J21	both BES show consistent hits	chr2	2861125	2861125-3005371
815	78TKNMI-003J22	both ends mapped, one or both repetitive	chr5	22702365	22702365-22880273
816	78TKNMI-003J24	both BES show consistent hits	chr3	97526775	97526775-97669206
817	78TKNMI-003K01	both BES show consistent hits	chr2	137118477	137118477-137310363
818	78TKNMI-003K02	both BES show consistent hits	chr5	5016093	5016093-5186918
819	78TKNMI-003K03	both BES show consistent hits	chr5	28924338	28924338-29063146
820	78TKNMI-003K04S	one BES (single copy) only	chr5	29580274	29430274-29580274
821	78TKNMI-003K05	Inconsistent because T7 end is on chromosome chr1 and Sp6 is on chromosome chr2.	chr1	79880334	79880334-80029506
822	78TKNMI-003K06T	one BES (single copy) only	chr1	159069003	158919003-159069003
823	78TKNMI-003K07	both BES show consistent hits	chr19	3672419	3672419-3760707
824	78TKNMI-003K08S	one BES (single copy) only	chr4	195746	195746-343917
825	78TKNMI-003K09	initial mr, one end mapped	chr2	67722632	67722632-67872632
826	78TKNMI-003K10T	one BES (single copy) only	chrUn_random	16526422	16376422-16526422
827	78TKNMI-003K11S	one BES (single copy) only	chr2	98045000	98045000-98195000
828	78TKNMI-003K14T	one BES (single copy) only	chr3	37946664	37796664-37946664
829	78TKNMI-003K15	both BES show consistent hits	chr1	25784703	25784703-25936576
830	78TKNMI-003K16	both ends mapped, one or both repetitive	chr5	17370241	17370241-17639713
831	78TKNMI-003K17S	one BES (single copy) only	chr3	104953048	104803048-104953048
832	78TKNMI-003K18	both BES show consistent hits	chr1	188180450	188180450-188324646
833	78TKNMI-003K19	both BES show consistent hits	chrZ	6101613	6101613-6225134
834	78TKNMI-003K21	both BES show consistent hits	chr3	103356214	103356214-103519431
835	78TKNMI-003K22	both BES show consistent hits	chr24	952441	952441-1124302
836	78TKNMI-003K23	both BES show consistent hits	chr4	64748737	64748737-64890563
837	78TKNMI-003K24	both BES show consistent hits	chr4	17228591	17228591-17375175
838	78TKNMI-003L01	both ends mapped, one or both repetitive	chr4	71816422	71816422-71962416
839	78TKNMI-003L02	initial mr, one end mapped	chrZ	6645842	6495842-6645842
840	78TKNMI-003L03	both BES show consistent hits	chr2	30693028	30693028-30828246
841	78TKNMI-003L05	both BES show consistent hits	chr1	52616332	52616332-52780138
842	78TKNMI-003L06	both BES show consistent hits	chr4	25193925	25193925-25381360
843	78TKNMI-003L07	both BES show consistent hits	chr4	17899040	17899040-18082932
844	78TKNMI-003L09T	one BES (single copy) only	chr2	143389925	143239925-143389925
845	78TKNMI-003L10S	one BES (single copy) only	chr4	43535487	43535487-43685487
846	78TKNMI-003L11	both BES show consistent hits	chr1	146987378	146987378-147118998
847	78TKNMI-003L12	initial mr but both BES consistent	chr6	33284547	33284547-33448339
848	78TKNMI-003L13	both BES show consistent hits	chr1	59753920	59753920-59913568
849	78TKNMI-003L14	both BES show consistent hits	chr3	87871276	87871276-88014601
850	78TKNMI-003L15S	one BES (single copy) only	chr4	71074650	71074650-71224650
851	78TKNMI-003L16	both BES show consistent hits	chr2	50524560	50524560-50718762
852	78TKNMI-003L17	both BES show consistent hits	chr3	34146333	34146333-34372100
853	78TKNMI-003L19	both BES show consistent hits	chr5	3484226	3484226-3683597
854	78TKNMI-003L20	both BES show consistent hits	chr7	25717698	25717698-25876994
855	78TKNMI-003L21	initial mr but both BES consistent	chr1	104194045	104194045-104340298
856	78TKNMI-003L23	both BES show consistent hits	chr5	39291638	39291638-39474354
857	78TKNMI-003L24T	one BES (single copy) only	chr19	1858988	1858988-2008988
858	78TKNMI-003M01	both BES show consistent hits	chr19	7206468	7206468-7369838
859	78TKNMI-003M03S	one BES (single copy) only	chr11	9936964	9786964-9936964
860	78TKNMI-003M04	both BES show consistent hits	chr5	53271220	53271220-53455146
861	78TKNMI-003M05	initial mr but both BES consistent	chr10	19276900	19276900-19524689
862	78TKNMI-003M06	both BES show consistent hits	chr4	77589201	77589201-77748498
863	78TKNMI-003M09T	one BES (single copy) only	chr24	5276710	5126710-5276710
864	78TKNMI-003M10T	one BES (single copy) only	chr3	85402435	85252435-85402435
865	78TKNMI-003M11	both BES show consistent hits	chr4	81591832	81591832-81670712
866	78TKNMI-003M12	overgo for T21M21T	chr23	328915	328915-328952
867	78TKNMI-003M12T	one BES (single copy) only	chr23	458979	308979-458979
868	78TKNMI-003M13	overgo hyb for FKBP8	chr28	3007000	3007000-3007001
868	78TKNMI-003M13	overgo hyb for IFI30	chr28	3549505	3549505-3549542
869	78TKNMI-003M14T	one BES (single copy) only	chr21	3344716	3194716-3344716
870	78TKNMI-003M15T	one BES (single copy) only	chr8	4437687	4287687-4437687
871	78TKNMI-003M16T	one BES (single copy) only	chr3	30634997	30484997-30634997
872	78TKNMI-003M17	both BES show consistent hits	chr6	29194788	29194788-29233386
873	78TKNMI-003M18	both BES show consistent hits	chr24	1183816	1183816-1314996
874	78TKNMI-003M19	both BES show consistent hits	chr1	95127145	95127145-95286752
875	78TKNMI-003M20	both BES show consistent hits	chr7	34013538	34013538-34219265
876	78TKNMI-003M22	both BES show consistent hits	chr7	20807442	20807442-20971614
877	78TKNMI-003M23	both BES show consistent hits	chr1	61214567	61214567-61415840
878	78TKNMI-003M24	both BES show consistent hits	chr4	48904132	48904132-49089324
879	78TKNMI-003N01	both BES show consistent hits	chr10	13252713	13252713-13325198
880	78TKNMI-003N02	both ends mapped, one or both repetitive	chr1	195670256	195670256-195771337
881	78TKNMI-003N04	both BES show consistent hits	chr8	26137703	26137703-26287453
882	78TKNMI-003N06	both ends mapped, one or both repetitive	chr3	61650902	61650902-61790957
883	78TKNMI-003N07	both BES show consistent hits	chr4	33990755	33990755-34134482
884	78TKNMI-003N08	both BES show consistent hits	chr3	103434708	103434708-103572823
885	78TKNMI-003N09	overgo hyb for TLE4 5'	chrZ	38741278	38741278-38741315
886	78TKNMI-003N09T	one BES (single copy) only	chrZ	38618594	38618594-38768594
887	78TKNMI-003N10	both BES show consistent hits	chr4	38150580	38150580-38237022
888	78TKNMI-003N11S	one BES (single copy) only	chr7	9176769	9176769-9326769
889	78TKNMI-003N12	both BES show consistent hits	chr4	34204768	34204768-34396134
890	78TKNMI-003N14S	one BES (single copy) only	chr5	54223829	54073829-54223829
891	78TKNMI-003N15	both ends mapped, one or both repetitive	chr3	60249352	60249352-60443673
892	78TKNMI-003N16	both ends mapped, one or both repetitive	chr13	14778573	14778573-14952836
893	78TKNMI-003N17S	one BES (single copy) only	chr3	10014299	9864299-10014299
894	78TKNMI-003N19S	one BES (single copy) only	chr1	143190874	143040874-143190874
895	78TKNMI-003N21	both BES show consistent hits	chr3	83442383	83442383-83596262
896	78TKNMI-003N23T	one BES (single copy) only	chr1	30037004	30037004-30187004
897	78TKNMI-003N24	both BES show consistent hits	chr1	114523497	114523497-114647470
898	78TKNMI-003O03	both BES show consistent hits	chr8	2898217	2898217-3020304
899	78TKNMI-003O04	initial mr, one end mapped	chr26	5091056	4941056-5091056
900	78TKNMI-003O05T	one BES (single copy) only	chr1	145226607	145076607-145226607
901	78TKNMI-003O07	both ends mapped, one or both repetitive	chr1	119095884	119095884-119398288
902	78TKNMI-003O08	both BES show consistent hits	chr10	21135323	21135323-21327710
903	78TKNMI-003O09T	one BES (single copy) only	chr4	47251863	47101863-47251863
904	78TKNMI-003O10T	one BES (single copy) only	chr9	16940779	16940779-17090779
905	78TKNMI-003O12T	one BES (single copy) only	chr1	125166814	125016814-125166814
906	78TKNMI-003O14	overgo for T03O14T	chr28_random	49063	49063-49100
907	78TKNMI-003O14T	one BES (single copy) only	chr28_random	48765	48765-198765
908	78TKNMI-003O15	both BES show consistent hits	chr7	23260797	23260797-23385106
909	78TKNMI-003O16	both BES show consistent hits	chr1	118897166	118897166-119007428
910	78TKNMI-003O17T	one BES (single copy) only	chr2	57309964	57159964-57309964
911	78TKNMI-003O18	both BES show consistent hits	chr4	30419933	30419933-30547242
912	78TKNMI-003O19	overgo for 25G20S	chr1	75719794	75719794-75719831
913	78TKNMI-003O22T	one BES (single copy) only	chr1	161326128	161326128-161476128
914	78TKNMI-003P03S	one BES (single copy) only	chr1	188451592	188451592-188628818
915	78TKNMI-003P04T	one BES (single copy) only	chr19	7413643	7263643-7413643
916	78TKNMI-003P07	initial mr, one end mapped	chr1	23536379	23536379-23686379
917	78TKNMI-003P08T	one BES (single copy) only	chr1	47353704	47203704-47353704
918	78TKNMI-003P10T	one BES (single copy) only	chr3	108999909	108999909-109149909
919	78TKNMI-003P11S	one BES (single copy) only	chr14	4495804	4345804-4495804
920	78TKNMI-003P12T	one BES (single copy) only	chr2	22803020	22653020-22803020
921	78TKNMI-003P13S	one BES (single copy) only	chr2	69691769	69541769-69691769
922	78TKNMI-003P14T	one BES (single copy) only	chr2	109700347	109700347-109850347
923	78TKNMI-003P16	both BES show consistent hits	chr2	14064861	14064861-14228139
924	78TKNMI-003P17	both BES show consistent hits	chr3	34519202	34519202-34653402
925	78TKNMI-003P18T	one BES (single copy) only	chr6	24208792	24058792-24208792
926	78TKNMI-003P19T	one BES (single copy) only	chr4	57886650	57736650-57886650
927	78TKNMI-003P20T	one BES (single copy) only	chr3	24875910	24725910-24875910
928	78TKNMI-003P21T	one BES (single copy) only	chr24	6097272	6097272-6247272
929	78TKNMI-003P22T	one BES (single copy) only	chr6	27853698	27853698-27973295
930	78TKNMI-003P23	both BES show consistent hits	chr12	9574988	9574988-9728443
931	78TKNMI-004A01T	one BES (single copy) only	chr1	66256758	66106758-66256758
932	78TKNMI-004A02S	one BES (single copy) only	chr15	10000034	9850034-10000034
933	78TKNMI-004A03T	one BES (single copy) only	chr5	57721423	57721423-57870359
934	78TKNMI-004A05	both BES show consistent hits	chr3	88162050	88162050-88311735
935	78TKNMI-004A06	both BES show consistent hits	chr1	189296813	189296813-189438326
936	78TKNMI-004A07	both BES show consistent hits	chr1	119479529	119479529-119683295
937	78TKNMI-004A08	both BES show consistent hits	chr1	195926770	195926770-196157387
938	78TKNMI-004A09	both BES show consistent hits	chr17	9000021	9000021-9161021
939	78TKNMI-004A10S	one BES (single copy) only	chr1	187955661	187805661-187955661
940	78TKNMI-004A11	both BES show consistent hits	chr7	14889781	14889781-15048154
941	78TKNMI-004A12	both BES show consistent hits	chr1	10611738	10611738-10788065
942	78TKNMI-004A13	both BES show consistent hits	chr3	88591329	88591329-88747467
943	78TKNMI-004A14	both BES show consistent hits	chr3	58403802	58403802-58557752
944	78TKNMI-004A15	both BES show consistent hits	chr1	110560476	110560476-110612112
945	78TKNMI-004A16T	one BES (single copy) only	chr17	9313883	9313883-9463883
946	78TKNMI-004A17	both BES show consistent hits	chr18	5416115	5416115-5551437
947	78TKNMI-004A18	both BES show consistent hits	chr15	5011734	5011734-5171997
948	78TKNMI-004A19	initial mr but both BES consistent	chr11	7284314	7284314-7438256
949	78TKNMI-004A20	both ends mapped, one or both repetitive	chr10	16660434	16660434-16770317
950	78TKNMI-004A21	both BES show consistent hits	chr2	11654843	11654843-11840140
951	78TKNMI-004A22	both BES show consistent hits	chr27	4476368	4476368-4652140
952	78TKNMI-004A23S	one BES (single copy) only	chr2	73844166	73694166-73844166
953	78TKNMI-004A24S	one BES (single copy) only	chr3	25971544	25821544-25971544
954	78TKNMI-004B01S	one BES (single copy) only	chr3	111933471	111933471-112083471
955	78TKNMI-004B03	both BES show consistent hits	chr3	93882387	93882387-94088077
956	78TKNMI-004B04	both BES show consistent hits	chr2	46903594	46903594-47091160
957	78TKNMI-004B05S	one BES (single copy) only	chr1	150110315	150110315-150260315
958	78TKNMI-004B06S	one BES (single copy) only	chr10	1410365	1260365-1410365
959	78TKNMI-004B07	both BES show consistent hits	chr8	9393749	9393749-9533287
960	78TKNMI-004B09	both BES show consistent hits	chr6	30281992	30281992-30468115
961	78TKNMI-004B10T	one BES (single copy) only	chr5	41799190	41649190-41799190
962	78TKNMI-004B11S	one BES (single copy) only	chr1	51135404	51135404-51285404
963	78TKNMI-004B13	overgo for T17N07T	chr13	1533105	1533105-1533145
964	78TKNMI-004B13T	one BES (single copy) only	chr13	1414003	1414003-1564003
965	78TKNMI-004B14	both BES show consistent hits	chr8	1679665	1679665-1832721
966	78TKNMI-004B15T	one BES (single copy) only	chr3	38940653	38940653-39090653
967	78TKNMI-004B16	initial mr, one end mapped	chr3	100144485	100144485-100294485
968	78TKNMI-004B17	both BES show consistent hits	chr4	49049097	49049097-49210115
969	78TKNMI-004B18	both BES show consistent hits	chr20	4603586	4603586-4734565
970	78TKNMI-004B19	both BES show consistent hits	chr7	29623172	29623172-29733912
971	78TKNMI-004B20	both BES show consistent hits	chr14	4843284	4843284-5015936
972	78TKNMI-004B21	initial mr, one end mapped	chr1	162366971	162216971-162366971
973	78TKNMI-004B22	both BES show consistent hits	chr23	1591402	1591402-1750753
974	78TKNMI-004B23	both BES show consistent hits	chr1	63124951	63124951-63295159
975	78TKNMI-004B24S	one BES (single copy) only	chr1	57140460	56990460-57140460
976	78TKNMI-004C01	both BES show consistent hits	chr3	25162144	25162144-25310578
977	78TKNMI-004C02S	one BES (single copy) only	chr7	2282247	2132247-2282247
978	78TKNMI-004C03T	one BES (single copy) only	chr11	11719025	11719025-11869025
979	78TKNMI-004C04	both BES show consistent hits	chr1	87685986	87685986-87866000
980	78TKNMI-004C05S	one BES (single copy) only	chr28	4506732	4356732-4506732
981	78TKNMI-004C06	both BES show consistent hits	chr3	2679888	2679888-2842235
982	78TKNMI-004C07	both ends mapped, one or both repetitive	chr8	26078154	26078154-26217829
983	78TKNMI-004C08	both BES show consistent hits	chr17	618620	618620-782737
984	78TKNMI-004C09	both BES show consistent hits	chrZ	66903347	66903347-66976481
985	78TKNMI-004C10	both BES show consistent hits	chr9	21307419	21307419-21446353
986	78TKNMI-004C11	both BES show consistent hits	chr3	15963304	15963304-16099024
987	78TKNMI-004C12	both BES show consistent hits	chr5	55938187	55938187-56101804
988	78TKNMI-004C13	initial mr but both BES consistent	chr20	1935559	1935559-2054557
989	78TKNMI-004C14	initial mr but both BES consistent	chr1	176506533	176506533-176678763
990	78TKNMI-004C15T	one BES (single copy) only	chr1	57292693	57292693-57442693
991	78TKNMI-004C16	both BES show consistent hits	chr14	4823284	4823284-4991694
992	78TKNMI-004C17	both BES show consistent hits	chr12	9953488	9953488-10161626
993	78TKNMI-004C18T	one BES (single copy) only	chrZ	7511790	7511790-7661790
994	78TKNMI-004C19	both BES show consistent hits	chr21	5831255	5831255-6047125
994	78TKNMI-004C19	overgo for PTCHD2	chr21	5924375	5924375-5924412
995	78TKNMI-004C20	both BES show consistent hits	chr2	127760109	127760109-127872497
996	78TKNMI-004C21	both BES show consistent hits	chr2	49676075	49676075-49740023
997	78TKNMI-004C22	both BES show consistent hits	chr2	113749066	113749066-113926736
998	78TKNMI-004C23	both BES show consistent hits	chr2	71994500	71994500-72193911
999	78TKNMI-004C24	both BES show consistent hits	chr1	99067481	99067481-99192669
1000	78TKNMI-004D01	initial mr but both BES consistent	chr2	121091655	121091655-121322623
1001	78TKNMI-004D02	both BES show consistent hits	chr10	10209586	10209586-10434535
1002	78TKNMI-004D03	both BES show consistent hits	chr7	16879902	16879902-16982253
1003	78TKNMI-004D04	both BES show consistent hits	chr20	9154594	9154594-9234012
1004	78TKNMI-004D05	both BES show consistent hits	chr9	14328828	14328828-14544279
1005	78TKNMI-004D06	both BES show consistent hits	chr3	112266365	112266365-112292570
1006	78TKNMI-004D07	both BES show consistent hits	chr2	18994692	18994692-19058164
1007	78TKNMI-004D08S	one BES (single copy) only	chr1	51658480	51658480-51808480
1008	78TKNMI-004D10	both BES show consistent hits	chr4	3306140	3306140-3344380
1009	78TKNMI-004D11	both BES show consistent hits	chr1	26795892	26795892-26964812
1010	78TKNMI-004D12	both BES show consistent hits	chr4	5916027	5916027-6060333
1011	78TKNMI-004D13	both BES show consistent hits	chr5	33820042	33820042-33869947
1012	78TKNMI-004D14	both BES show consistent hits	chr1	111426290	111426290-111590350
1013	78TKNMI-004D15	both BES show consistent hits	chr5	57458612	57458612-57616402
1014	78TKNMI-004D17	both BES show consistent hits	chr2	63541951	63541951-63675480
1015	78TKNMI-004D18	initial mr, one end mapped	chr17	11181775	11181775-11331775
1016	78TKNMI-004D19	both BES show consistent hits	chr3	27555361	27555361-27725504
1017	78TKNMI-004D20S	one BES (single copy) only	chr1	153944340	153794340-153944340
1018	78TKNMI-004D22	both ends mapped, one or both repetitive	chr6	32816501	32816501-33005238
1019	78TKNMI-004D23	both BES show consistent hits	chr1	97740143	97740143-97940510
1020	78TKNMI-004D24	both BES show consistent hits	chr2	137977389	137977389-138193451
1021	78TKNMI-004E01	both BES show consistent hits	chr2	6332348	6332348-6511111
1022	78TKNMI-004E02S	one BES (single copy) only	chr1	4917104	4767104-4917104
1023	78TKNMI-004E03	both BES show consistent hits	chr1	188247979	188247979-188348493
1024	78TKNMI-004E04	both ends mapped, one or both repetitive	chr10	16480229	16480229-16660323
1025	78TKNMI-004E05	both BES show consistent hits	chr3	53834032	53834032-53996188
1026	78TKNMI-004E06	both BES show consistent hits	chr3	2671301	2671301-2815505
1027	78TKNMI-004E07	both BES show consistent hits	chr4	36116778	36116778-36289961
1028	78TKNMI-004E08	both BES show consistent hits	chr4	33903510	33903510-34025322
1029	78TKNMI-004E09	initial mr, one end mapped	chr7	3712921	3712921-3862921
1030	78TKNMI-004E10	both BES show consistent hits	chr1	52361853	52361853-52568670
1031	78TKNMI-004E12	both BES show consistent hits	chr2	50553764	50553764-50699501
1032	78TKNMI-004E13	both BES show consistent hits	chr3	41675543	41675543-41825264
1033	78TKNMI-004E14	both BES show consistent hits	chr2	38043630	38043630-38204986
1034	78TKNMI-004E16	both BES show consistent hits	chr1	26433731	26433731-26604221
1035	78TKNMI-004E17	both BES show consistent hits	chr6	36519474	36519474-36710192
1036	78TKNMI-004E18	both BES show consistent hits	chr1	144815916	144815916-144993910
1037	78TKNMI-004E20	both BES show consistent hits	chr7	6895993	6895993-7082639
1038	78TKNMI-004E21T	one BES (single copy) only	chr13	11534200	11384200-11534200
1039	78TKNMI-004E22	both BES show consistent hits	chr4	10578947	10578947-10725595
1040	78TKNMI-004E23	both BES show consistent hits	chr8	1296357	1296357-1444941
1041	78TKNMI-004E24	both BES show consistent hits	chr18	7271726	7271726-7456990
1042	78TKNMI-004F01T	one BES (single copy) only	chr20	1364064	1364064-1514064
1043	78TKNMI-004F02	both BES show consistent hits	chr3	94406006	94406006-94557177
1044	78TKNMI-004F03	both BES show consistent hits	chr7	28182528	28182528-28339590
1045	78TKNMI-004F04	both BES show consistent hits	chr12	14676530	14676530-14860319
1046	78TKNMI-004F05	both BES show consistent hits	chr3	105016470	105016470-105154025
1047	78TKNMI-004F07	overgo for CIRBP	chr28	2485000	2485000-2485001
1047	78TKNMI-004F07	overgo hyb for STK11	chr28	2464901	2464901-2464943
1048	78TKNMI-004F07T	one BES (single copy) only	chr28	2456622	2456622-2606622
1049	78TKNMI-004F08	both BES show consistent hits	chr6	26470225	26470225-26644542
1050	78TKNMI-004F09	both BES show consistent hits	chr3	60718605	60718605-60870289
1051	78TKNMI-004F10	both BES show consistent hits	chr17	9459572	9459572-9656078
1052	78TKNMI-004F11	both BES show consistent hits	chr1	114687252	114687252-114837089
1053	78TKNMI-004F12S	one BES (single copy) only	chr8	29853995	29703995-29853995
1054	78TKNMI-004F13	both BES show consistent hits	chr2	132547001	132547001-132711403
1055	78TKNMI-004F14	both BES show consistent hits	chr2	82418356	82418356-82597500
1056	78TKNMI-004F15	both BES show consistent hits	chr3	33546533	33546533-33603944
1057	78TKNMI-004F16	both BES show consistent hits	chr2	72197578	72197578-72310254
1058	78TKNMI-004F17T	one BES (single copy) only	chr12	19121092	19121092-19271092
1059	78TKNMI-004F18	both BES show consistent hits	chr6	18924622	18924622-18989650
1060	78TKNMI-004F19	both ends mapped, one or both repetitive	chr1	5307547	5307547-5506294
1061	78TKNMI-004F20	both BES show consistent hits	chr2	129697701	129697701-129902379
1062	78TKNMI-004F21	both BES show consistent hits	chr3	6481806	6481806-6670376
1063	78TKNMI-004F22T	one BES (single copy) only	chr4	1684270	1684270-1834270
1064	78TKNMI-004F23	both BES show consistent hits	chr20	10323113	10323113-10486455
1065	78TKNMI-004F24	Inconsistent because T7 end is on chromosome chr22_random and Sp6 is on chromosome chr22.	chr22	2784658	2784658-2934658
1066	78TKNMI-004G02	both BES show consistent hits	chr1	28634149	28634149-28814711
1067	78TKNMI-004G03	both BES show consistent hits	chr15	859048	859048-1024556
1068	78TKNMI-004G04	both BES show consistent hits	chr4	22709417	22709417-22914104
1069	78TKNMI-004G05	both BES show consistent hits	chr2	83518641	83518641-83718660
1070	78TKNMI-004G06	both BES show consistent hits	chr1	132928064	132928064-133091796
1071	78TKNMI-004G07	both BES show consistent hits	chr19	2535360	2535360-2692426
1072	78TKNMI-004G08T	one BES (single copy) only	chrE22C19W28_E50C23	270516	270516-416449
1073	78TKNMI-004G09	both BES show consistent hits	chr1	46346679	46346679-46490322
1074	78TKNMI-004G10	both BES show consistent hits	chr4	80579511	80579511-80748809
1075	78TKNMI-004G11	both BES show consistent hits	chr13	2433164	2433164-2579382
1076	78TKNMI-004G12	both BES show consistent hits	chr3	64402762	64402762-64583962
1077	78TKNMI-004G13	both BES show consistent hits	chr2	68168929	68168929-68246485
1078	78TKNMI-004G14	initial mr, one end mapped	chr11	7796378	7796378-7946378
1079	78TKNMI-004G16S	one BES (single copy) only	chr2	129238866	129088866-129238866
1080	78TKNMI-004G17T	one BES (single copy) only	chr2	62931487	62931487-63081487
1081	78TKNMI-004G18	overgo hyb for CNN2	chr28	2370000	2370000-2370001
1081	78TKNMI-004G18	overgo hyb for RHT0108	chr28	2280000	2280000-2280001
1082	78TKNMI-004G18S	one BES (single copy) only	chr28	2270034	2270034-2420034
1083	78TKNMI-004G20	both BES show consistent hits	chr2	129102843	129102843-129280914
1084	78TKNMI-004G21	one BES (single copy) only	chr10	10484264	10334264-10484264
1085	78TKNMI-004G22	both BES show consistent hits	chr1	101727952	101727952-101879520
1086	78TKNMI-004G24	both BES show consistent hits	chr3	91473687	91473687-91625637
1087	78TKNMI-004H01S	one BES (single copy) only	chr4	45027157	44877157-45027157
1088	78TKNMI-004H03	both BES show consistent hits	chr24	5466254	5466254-5581419
1089	78TKNMI-004H04	both BES show consistent hits	chr6	5832902	5832902-5962739
1090	78TKNMI-004H05	both BES show consistent hits	chr2	7500627	7500627-7693965
1091	78TKNMI-004H06	initial mr but both BES consistent	chr1	63091414	63091414-63228300
1092	78TKNMI-004H07	both BES show consistent hits	chr28	2800587	2800587-2996167
1092	78TKNMI-004H07	overgo hyb for CRTC1	chr28	2929103	2929103-2929140
1092	78TKNMI-004H07	overgo hyb for FKBP8	chr28	3007000	3007000-3007001
1093	78TKNMI-004H09	both BES show consistent hits	chr5	53205974	53205974-53374777
1094	78TKNMI-004H10T	one BES (single copy) only	chr5	61560965	61410965-61560965
1095	78TKNMI-004H12T	one BES (single copy) only	chr24	3818812	3818812-3968812
1096	78TKNMI-004H13	both BES show consistent hits	chr2	48492101	48492101-48677065
1097	78TKNMI-004H14	both BES show consistent hits	chr18	8458742	8458742-8588893
1098	78TKNMI-004H15T	one BES (single copy) only	chr3	84740746	84740746-84890746
1099	78TKNMI-004H18	both BES show consistent hits	chrZ	48501643	48501643-48649872
1099	78TKNMI-004H18	overgo hyb for T04H18S	chrZ	48501675	48501675-48501717
1100	78TKNMI-004H19	both BES show consistent hits	chr5	56566801	56566801-56708064
1101	78TKNMI-004H21	initial mr but both BES consistent	chr3	63439278	63439278-63612782
1102	78TKNMI-004H22	both BES show consistent hits	chr6	25570243	25570243-25737625
1103	78TKNMI-004H23	both BES show consistent hits	chr27	4599893	4599893-4652295
1104	78TKNMI-004I01	both BES show consistent hits	chr5	36436813	36436813-36587887
1105	78TKNMI-004I02	both BES show consistent hits	chr20	10089426	10089426-10245938
1106	78TKNMI-004I03	both BES show consistent hits	chr8	13483560	13483560-13640110
1107	78TKNMI-004I04S	one BES (single copy) only	chr18	8929906	8929906-9079906
1108	78TKNMI-004I05	Inconsistent because T7 end is on chromosome chr8 and Sp6 is on chromosome chr7.	chr7	24154369	24154369-24304369
1109	78TKNMI-004I06	both ends mapped, one or both repetitive	chr1	2564325	2564325-2636122
1110	78TKNMI-004I07T	one BES (single copy) only	chr12	12130572	12130572-12280572
1111	78TKNMI-004I08	both BES show consistent hits	chr23	1294444	1294444-1495393
1112	78TKNMI-004I10	both BES show consistent hits	chr4	83994711	83994711-84155093
1113	78TKNMI-004I11	both BES show consistent hits	chr21	308254	308254-464252
1114	78TKNMI-004I12	both BES show consistent hits	chr3	65956446	65956446-66130076
1115	78TKNMI-004I14S	one BES (single copy) only	chr27	2477739	2477739-2590502
1116	78TKNMI-004I15	both BES show consistent hits	chr1	112422502	112422502-112603706
1117	78TKNMI-004I16	both BES show consistent hits	chr5	51835234	51835234-52015024
1118	78TKNMI-004I18	both BES show consistent hits	chr3	45946403	45946403-46114275
1119	78TKNMI-004I19	both BES show consistent hits	chr18	10261995	10261995-10347505
1120	78TKNMI-004I20S	one BES (single copy) only	chr20	278105	278105-428105
1121	78TKNMI-004I22	both BES show consistent hits	chr8	21076694	21076694-21237445
1122	78TKNMI-004I23	both BES show consistent hits	chr2	1528698	1528698-1620774
1123	78TKNMI-004I24S	one BES (single copy) only	chr5	23078593	22928593-23078593
1124	78TKNMI-004J01T	one BES (single copy) only	chr26	821015	671015-821015
1125	78TKNMI-004J04	both BES show consistent hits	chr2	147378486	147378486-147519085
1126	78TKNMI-004J06	both BES show consistent hits	chr7	16452412	16452412-16634929
1127	78TKNMI-004J08	both BES show consistent hits	chr2	58438742	58438742-58586659
1128	78TKNMI-004J09	both BES show consistent hits	chr1	44828364	44828364-45008633
1129	78TKNMI-004J10	both BES show consistent hits	chr9	14747356	14747356-14886374
1130	78TKNMI-004J11	both BES show consistent hits	chr6	20061845	20061845-20199686
1131	78TKNMI-004J13	initial mr, one end mapped	chr1	33538091	33538091-33688091
1132	78TKNMI-004J14	both BES show consistent hits	chr1	175211823	175211823-175388582
1133	78TKNMI-004J15	both BES show consistent hits	chr5	34238879	34238879-34362905
1134	78TKNMI-004J17S	one BES (single copy) only	chrUn_random	61675770	61675770-61825770
1135	78TKNMI-004J18	both BES show consistent hits	chr9	8127086	8127086-8326872
1136	78TKNMI-004J19	initial mr, one end mapped	chr4	3981704	3981704-4131704
1137	78TKNMI-004J20T	one BES (single copy) only	chr7	1077150	927150-1077150
1138	78TKNMI-004J21	both BES show consistent hits	chr1	13099746	13099746-13246905
1139	78TKNMI-004J22	both BES show consistent hits	chr13	12136084	12136084-12273880
1140	78TKNMI-004J23	both BES show consistent hits	chr3	81501599	81501599-81656534
1141	78TKNMI-004J24T	one BES (single copy) only	chr4	5052562	5052562-5202562
1142	78TKNMI-004K01	initial mr, one end mapped	chr1	162945761	162945761-163095761
1143	78TKNMI-004K02	both BES show consistent hits	chr1	63780360	63780360-63862262
1144	78TKNMI-004K03	initial mr but both BES consistent	chr4	38429596	38429596-38515958
1145	78TKNMI-004K04S	one BES (single copy) only	chr1	43265208	43265208-43415208
1146	78TKNMI-004K05S	one BES (single copy) only	chr1	155529653	155529653-155679653
1147	78TKNMI-004K06	both BES show consistent hits	chr20	3919213	3919213-4142059
1148	78TKNMI-004K07	both BES show consistent hits	chr26	1931456	1931456-2109504
1149	78TKNMI-004K08	Inconsistent because T7 end is on chromosome chr1 and Sp6 is on chromosome chrZ.	chrZ	62263729	62263729-62363149
1150	78TKNMI-004K09	both BES show consistent hits	chr6	26407372	26407372-26596101
1151	78TKNMI-004K10	both BES show consistent hits	chr19	1044255	1044255-1215249
1152	78TKNMI-004K11	overgo hyb for 98H11S	chrZ	21356526	21356526-21356568
1152	78TKNMI-004K11	overgo hyb for SERINC5	chrZ	21415483	21415483-21415520
1153	78TKNMI-004K11T	one BES (single copy) only	chrZ	21288236	21288236-21438236
1154	78TKNMI-004K13	both BES show consistent hits	chr1	166720903	166720903-166878570
1155	78TKNMI-004K14	both ends mapped, one or both repetitive	chr2	77120516	77120516-77314564
1156	78TKNMI-004K15T	one BES (single copy) only	chr5	26367346	26367346-26517346
1157	78TKNMI-004K16	both BES show consistent hits	chr3	57282847	57282847-57437235
1158	78TKNMI-004K17	both BES show consistent hits	chr5	4367529	4367529-4581443
1159	78TKNMI-004K18	both BES show consistent hits	chr1	62595893	62595893-62659875
1160	78TKNMI-004K19	initial mr but both BES consistent	chr2	80420123	80420123-80633021
1161	78TKNMI-004K20	both BES show consistent hits	chr3	108680009	108680009-108832617
1162	78TKNMI-004K21	both BES show consistent hits	chr3	100000737	100000737-100160382
1163	78TKNMI-004K22	both BES show consistent hits	chr13	13753569	13753569-13961021
1164	78TKNMI-004K23	overgo hyb for Contig203.2	chrZ	38903203	38903203-38903245
1165	78TKNMI-004K23S	one BES (single copy) only	chrZ	38749057	38749057-38899057
1166	78TKNMI-004K24	both BES show consistent hits	chr19	3345239	3345239-3477894
1167	78TKNMI-004L01	both BES show consistent hits	chr3	80879329	80879329-81051906
1168	78TKNMI-004L02	both BES show consistent hits	chr1	83802340	83802340-84002312
1169	78TKNMI-004L03	both BES show consistent hits	chr2	128290411	128290411-128360462
1170	78TKNMI-004L04	both BES show consistent hits	chr2	15945765	15945765-16093935
1171	78TKNMI-004L05T	one BES (single copy) only	chr12	9882621	9732621-9882621
1172	78TKNMI-004L07S	one BES (single copy) only	chr2	60245398	60095398-60245398
1173	78TKNMI-004L08S	one BES (single copy) only	chr2	95341157	95191157-95341157
1174	78TKNMI-004L09	initial mr, one end mapped	chr15	12575449	12575449-12725449
1175	78TKNMI-004L10	both BES show consistent hits	chr4	80384953	80384953-80558600
1176	78TKNMI-004L11	both BES show consistent hits	chr2	154220977	154220977-154349736
1177	78TKNMI-004L12	initial mr but both BES consistent	chr11	13899214	13899214-14069784
1178	78TKNMI-004L13	both BES show consistent hits	chr9	6492113	6492113-6593718
1179	78TKNMI-004L14	initial mr, one end mapped	chr10	16570396	16570396-16720396
1180	78TKNMI-004L15	both BES show consistent hits	chr3	101109898	101109898-101240213
1181	78TKNMI-004L16	both ends mapped, one or both repetitive	chr13	14145925	14145925-14357810
1182	78TKNMI-004L17	both BES show consistent hits	chr11	7162093	7162093-7357077
1183	78TKNMI-004L18	overgo hyb for ATP8B4	chrZ	8294759	8294759-8294799
1184	78TKNMI-004L18T	one BES (single copy) only	chrZ	8319795	8169795-8319795
1185	78TKNMI-004L19	both BES show consistent hits	chr4	11271858	11271858-11435050
1186	78TKNMI-004L20	both BES show consistent hits	chr9	21173528	21173528-21254111
1187	78TKNMI-004L21	both BES show consistent hits	chr5	48609481	48609481-48720475
1188	78TKNMI-004L22	both BES show consistent hits	chr2	107440574	107440574-107615232
1189	78TKNMI-004L23	both BES show consistent hits	chr19	8176533	8176533-8296797
1190	78TKNMI-004L24	both BES show consistent hits	chr4	16630224	16630224-16772180
1191	78TKNMI-004M01T	one BES (single copy) only	chr5	50687226	50687226-50693516
1192	78TKNMI-004M03	both BES show consistent hits	chr4	70953133	70953133-71129955
1193	78TKNMI-004M04	both BES show consistent hits	chr2	68806986	68806986-68974003
1194	78TKNMI-004M05	both BES show consistent hits	chr1	118631744	118631744-118765070
1195	78TKNMI-004M06	both BES show consistent hits	chr3	5299637	5299637-5470179
1196	78TKNMI-004M07	both BES show consistent hits	chr3	96879142	96879142-97056928
1197	78TKNMI-004M08	initial mr, one end mapped	chr1	154716716	154716716-154866716
1198	78TKNMI-004M09	both BES show consistent hits	chr8	12526372	12526372-12691520
1199	78TKNMI-004M10	both BES show consistent hits	chr13	12352929	12352929-12508021
1200	78TKNMI-004M11T	one BES (single copy) only	chr6	6042731	6042731-6192731
1201	78TKNMI-004M12	both BES show consistent hits	chr5	61300062	61300062-61455372
1202	78TKNMI-004M13	initial mr, one end mapped	chr1	144753980	144753980-144903980
1203	78TKNMI-004M14	both BES show consistent hits	chr20	4797435	4797435-4946146
1204	78TKNMI-004M15S	one BES (single copy) only	chr1	118599080	118449080-118599080
1205	78TKNMI-004M16	both BES show consistent hits	chr5	52702272	52702272-52837955
1206	78TKNMI-004M17	both BES show consistent hits	chr4	64427631	64427631-64621417
1207	78TKNMI-004M19	initial mr, one end mapped	chr3	84827839	84677839-84827839
1208	78TKNMI-004M21	both BES show consistent hits	chr6	25649174	25649174-25800985
1209	78TKNMI-004M22	both BES show consistent hits	chr6	24825501	24825501-24893751
1210	78TKNMI-004M23T	one BES (single copy) only	chr8	22260781	22260781-22410781
1211	78TKNMI-004M24	both BES show consistent hits	chr14	15196717	15196717-15262430
1212	78TKNMI-004N01T	one BES (single copy) only	chr24	684709	534709-684709
1213	78TKNMI-004N02	both BES show consistent hits	chr1	26066617	26066617-26204503
1214	78TKNMI-004N03	both BES show consistent hits	chr5	16058362	16058362-16218133
1215	78TKNMI-004N04	both BES show consistent hits	chr26	1754384	1754384-1915195
1216	78TKNMI-004N05	both BES show consistent hits	chr2	143604021	143604021-143700748
1217	78TKNMI-004N06	both BES show consistent hits	chr24	6046612	6046612-6143557
1218	78TKNMI-004N07	both BES show consistent hits	chr14	13148355	13148355-13348629
1219	78TKNMI-004N08	overgo hyb for 89C18S	chr2	53868845	53868845-53868885
1220	78TKNMI-004N08T	one BES (single copy) only	chr2	54003299	53853299-54003299
1221	78TKNMI-004N09T	one BES (single copy) only	chr2	148079083	147929083-148079083
1222	78TKNMI-004N10	both BES show consistent hits	chr1	86990756	86990756-87115978
1223	78TKNMI-004N11S	one BES (single copy) only	chr8	1271930	1121930-1271930
1224	78TKNMI-004N12	both ends mapped, one or both repetitive	chr13	13546089	13546089-13696025
1225	78TKNMI-004N13T	one BES (single copy) only	chr14	6201249	6051249-6201249
1226	78TKNMI-004N15	both BES show consistent hits	chr2	13974303	13974303-14200324
1227	78TKNMI-004N16	both BES show consistent hits	chr3	32769203	32769203-32895207
1228	78TKNMI-004N17T	one BES (single copy) only	chr3	63159443	63009443-63159443
1229	78TKNMI-004N18	both BES show consistent hits	chr1	11393446	11393446-11591980
1230	78TKNMI-004N19	both BES show consistent hits	chr2	106128896	106128896-106260932
1231	78TKNMI-004N20	both BES show consistent hits	chr2	13532922	13532922-13696738
1232	78TKNMI-004N21	both BES show consistent hits	chr8	18500431	18500431-18634669
1233	78TKNMI-004N22T	one BES (single copy) only	chr3	36846820	36696820-36846820
1234	78TKNMI-004N23	both BES show consistent hits	chr8	19427209	19427209-19535775
1235	78TKNMI-004N24S	one BES (single copy) only	chrUn_random	53841007	53841007-53991007
1236	78TKNMI-004O03T	one BES (single copy) only	chr1	126315624	126165624-126315624
1237	78TKNMI-004O04	both BES show consistent hits	chr15	1667344	1667344-1813917
1238	78TKNMI-004O05T	one BES (single copy) only	chr7	33420686	33270686-33420686
1239	78TKNMI-004O07	initial mr but both BES consistent	chr5	19709505	19709505-19896340
1240	78TKNMI-004O08	both BES show consistent hits	chr21	3790679	3790679-3947923
1241	78TKNMI-004O09T	one BES (single copy) only	chr4	53963420	53813420-53963420
1242	78TKNMI-004O11	both BES show consistent hits	chr1	7057616	7057616-7247451
1243	78TKNMI-004O12	both ends mapped, one or both repetitive	chr1	86219359	86219359-86368133
1244	78TKNMI-004O13T	one BES (single copy) only	chr6	28402402	28252402-28402402
1245	78TKNMI-004O14	both BES show consistent hits	chr2	139728574	139728574-139863598
1246	78TKNMI-004O15T	one BES (single copy) only	chr7	16993455	16993455-17052797
1247	78TKNMI-004O16	both BES show consistent hits	chr3	83789832	83789832-83931669
1248	78TKNMI-004O17	both BES show consistent hits	chr9	1910286	1910286-2094732
1249	78TKNMI-004O18	both BES show consistent hits	chr2	104029361	104029361-104220746
1250	78TKNMI-004O19T	one BES (single copy) only	chr8	20176114	20176114-20326114
1251	78TKNMI-004O20T	one BES (single copy) only	chrZ	15363954	15363954-15513954
1252	78TKNMI-004O21T	one BES (single copy) only	chr10	19482526	19332526-19482526
1253	78TKNMI-004O22T	one BES (single copy) only	chr20	5250201	5100201-5250201
1254	78TKNMI-004O23	both BES show consistent hits	chr27	2393072	2393072-2522814
1255	78TKNMI-004O24T	one BES (single copy) only	chr1	110294820	110294820-110444820
1256	78TKNMI-004P03S	one BES (single copy) only	chr5	8349628	8199628-8349628
1257	78TKNMI-004P04T	one BES (single copy) only	chr4	23544360	23394360-23544360
1258	78TKNMI-004P06T	one BES (single copy) only	chr1	146854875	146704875-146854875
1259	78TKNMI-004P07	both BES show consistent hits	chr3	48962279	48962279-49113787
1260	78TKNMI-004P09T	one BES (single copy) only	chr5	3721423	3721423-3871423
1261	78TKNMI-004P10	both BES show consistent hits	chr24	1352359	1352359-1443604
1262	78TKNMI-004P11T	one BES (single copy) only	chrZ	65200587	65050587-65200587
1263	78TKNMI-004P12	both BES show consistent hits	chr5	33084169	33084169-33220304
1264	78TKNMI-004P13	both BES show consistent hits	chr4	4047092	4047092-4231493
1265	78TKNMI-004P14	both BES show consistent hits	chr4	5601999	5601999-5757327
1266	78TKNMI-004P15T	one BES (single copy) only	chr1	187388075	187238075-187388075
1267	78TKNMI-004P16T	one BES (single copy) only	chr2	63640937	63490937-63640937
1268	78TKNMI-004P17	both BES show consistent hits	chrZ	57361281	57361281-57513373
1268	78TKNMI-004P17	overgo hyb for T04P17S	chrZ	57513079	57513079-57513121
1268	78TKNMI-004P17	overgo hyb for T04P17T	chrZ	57361338	57361338-57361381
1269	78TKNMI-004P18	both BES show consistent hits	chr2	11079962	11079962-11239482
1270	78TKNMI-004P19T	one BES (single copy) only	chr2	130371024	130371024-130521024
1271	78TKNMI-005A02T	one BES (single copy) only	chrZ	69093602	69093602-69243602
1272	78TKNMI-005A03	both BES show consistent hits	chr1	51133169	51133169-51296478
1273	78TKNMI-005A04	both BES show consistent hits	chr1	112404990	112404990-112561397
1274	78TKNMI-005A05T	one BES (single copy) only	chr17	9356458	9206458-9356458
1275	78TKNMI-005A06T	one BES (single copy) only	chr1	126202754	126052754-126202754
1276	78TKNMI-005A07T	one BES (single copy) only	chr1_random	144090	0-144090
1277	78TKNMI-005A08T	one BES (single copy) only	chr26	2981288	2831288-2981288
1278	78TKNMI-005A09	initial mr but both BES consistent	chr2	135241093	135241093-135369262
1279	78TKNMI-005A10	both BES show consistent hits	chr11	20203550	20203550-20333399
1280	78TKNMI-005A11	both BES show consistent hits	chr6	25570157	25570157-25755934
1281	78TKNMI-005A12	initial mr, one end mapped	chr4	28297019	28297019-28447019
1282	78TKNMI-005A13	both BES show consistent hits	chr12	16944745	16944745-17067736
1283	78TKNMI-005A14	both BES show consistent hits	chr12	16944745	16944745-17067735
1284	78TKNMI-005A16	both ends mapped, one or both repetitive	chr2	80263647	80263647-80445410
1285	78TKNMI-005A17	both BES show consistent hits	chr2	131176344	131176344-131370641
1286	78TKNMI-005A19	both BES show consistent hits	chr2	10682597	10682597-10758177
1287	78TKNMI-005A20	both BES show consistent hits	chr1	118822569	118822569-118976235
1288	78TKNMI-005A22	both BES show consistent hits	chr1	34337081	34337081-34534634
1289	78TKNMI-005A23S	one BES (single copy) only	chr1	64909380	64759380-64909380
1290	78TKNMI-005A24S	one BES (single copy) only	chr3	107711393	107711393-107861393
1291	78TKNMI-005B02T	one BES (single copy) only	chr3	58041295	58041295-58191295
1292	78TKNMI-005B03	both BES show consistent hits	chr5	29955527	29955527-30265370
1293	78TKNMI-005B04T	one BES (single copy) only	chr2	147187120	147187120-147337120
1294	78TKNMI-005B05T	one BES (single copy) only	chr11	15396635	15396635-15546635
1295	78TKNMI-005B07	both BES show consistent hits	chr2	22762713	22762713-22865444
1296	78TKNMI-005B08	initial mr, one end mapped	chr1	160576950	160426950-160576950
1297	78TKNMI-005B09S	one BES (single copy) only	chr3	85745467	85745467-85895467
1298	78TKNMI-005B10	initial mr, one end mapped	chr3	24079487	24079487-24229487
1299	78TKNMI-005B11	initial mr, one end mapped	chr1	50312067	50312067-50462067
1300	78TKNMI-005B12	both BES show consistent hits	chr4	46792755	46792755-46940669
1301	78TKNMI-005B13	initial mr but both BES consistent	chr2	111638584	111638584-111832149
1302	78TKNMI-005B14	both BES show consistent hits	chr5	12674991	12674991-12917862
1303	78TKNMI-005B16	both BES show consistent hits	chrZ	55048045	55048045-55200850
1304	78TKNMI-005B17	initial mr, one end mapped	chr11	18641346	18491346-18641346
1305	78TKNMI-005B18	both BES show consistent hits	chr5	15063024	15063024-15212369
1306	78TKNMI-005B20S	one BES (single copy) only	chr1	158622086	158622086-158772086
1307	78TKNMI-005B21	both ends mapped, one or both repetitive	chr3	58841320	58841320-59060447
1308	78TKNMI-005B22T	one BES (single copy) only	chr2	118150588	118150588-118300588
1309	78TKNMI-005B23	both BES show consistent hits	chr2	108765143	108765143-108937538
1310	78TKNMI-005B24S	one BES (single copy) only	chr1	10938942	10788942-10938942
1311	78TKNMI-005C01	initial mr, one end mapped	chr3	112833177	112683177-112833177
1312	78TKNMI-005C02	initial mr, one end mapped	chr2	76523591	76373591-76523591
1313	78TKNMI-005C03	both BES show consistent hits	chr5	6202634	6202634-6397915
1314	78TKNMI-005C04	both BES show consistent hits	chr18	9353825	9353825-9575325
1315	78TKNMI-005C06	both BES show consistent hits	chr4	49579149	49579149-49735469
1316	78TKNMI-005C07T	one BES (single copy) only	chr4	83060735	83060735-83210735
1317	78TKNMI-005C08	both BES show consistent hits	chr18	5299607	5299607-5449794
1318	78TKNMI-005C09	overgo hyb for T02A13S	chr7	9073711	9073711-9073748
1319	78TKNMI-005C09T	one BES (single copy) only	chr7	8947823	8947823-9097823
1320	78TKNMI-005C10S	one BES (single copy) only	chr4	91807035	91657035-91807035
1321	78TKNMI-005C11	both BES show consistent hits	chr5	54080893	54080893-54220093
1322	78TKNMI-005C12	Inconsistent because T7 end is on chromosome chr2 and Sp6 is on chromosome chr14.	chr2	49248861	49248861-49398861
1323	78TKNMI-005C13	both ends mapped, one or both repetitive	chr3	63515605	63515605-63663307
1324	78TKNMI-005C14	both BES show consistent hits	chr2	42262514	42262514-42407941
1325	78TKNMI-005C15	overgo for 96O23T	chr27	3877618	3877618-3877655
1326	78TKNMI-005C15T	one BES (single copy) only	chr27	3908548	3758548-3908548
1327	78TKNMI-005C16	both BES show consistent hits	chr2	96647392	96647392-96782935
1328	78TKNMI-005C17S	one BES (single copy) only	chr2	124915041	124915041-125065041
1329	78TKNMI-005C20	both BES show consistent hits	chrZ	52544896	52544896-52719365
1330	78TKNMI-005C22	both BES show consistent hits	chr1	130951637	130951637-131135137
1331	78TKNMI-005C23	both BES show consistent hits	chr2	145214091	145214091-145354784
1332	78TKNMI-005C24	both BES show consistent hits	chr2	133903621	133903621-134201295
1333	78TKNMI-005D01	both BES show consistent hits	chr10	10787292	10787292-10945333
1334	78TKNMI-005D02	both BES show consistent hits	chr3	39777712	39777712-39978729
1335	78TKNMI-005D04	both BES show consistent hits	chr1	182001535	182001535-182059642
1336	78TKNMI-005D05	both BES show consistent hits	chr4	54879726	54879726-55031884
1337	78TKNMI-005D06	both BES show consistent hits	chr5	24149347	24149347-24366562
1338	78TKNMI-005D07	both BES show consistent hits	chr13	11900990	11900990-11986315
1339	78TKNMI-005D08T	one BES (single copy) only	chr3	31357064	31207064-31357064
1340	78TKNMI-005D10T	one BES (single copy) only	chr5	33183846	33183846-33333846
1341	78TKNMI-005D11	both BES show consistent hits	chr2	87086680	87086680-87227910
1342	78TKNMI-005D12T	one BES (single copy) only	chr6	3524470	3524470-3674470
1343	78TKNMI-005D13	both BES show consistent hits	chr3	63625369	63625369-63866193
1344	78TKNMI-005D14	both BES show consistent hits	chr2	105568547	105568547-105724581
1345	78TKNMI-005D15	both BES show consistent hits	chr4	42098467	42098467-42250161
1346	78TKNMI-005D16	both BES show consistent hits	chr8	17896583	17896583-17985793
1347	78TKNMI-005D17	both BES show consistent hits	chr2	130271993	130271993-130417211
1348	78TKNMI-005D19T	one BES (single copy) only	chr1	94400340	94250340-94400340
1349	78TKNMI-005D20T	one BES (single copy) only	chr10	11434372	11434372-11584372
1350	78TKNMI-005D21	both BES show consistent hits	chr4	63637530	63637530-63736576
1351	78TKNMI-005D22	both BES show consistent hits	chr6	22574941	22574941-22768632
1352	78TKNMI-005D23	both BES show consistent hits	chr15	6599798	6599798-6690725
1353	78TKNMI-005E01	both BES show consistent hits	chr4	55603749	55603749-55735877
1354	78TKNMI-005E03	both BES show consistent hits	chr1	118217600	118217600-118323917
1355	78TKNMI-005E04	initial mr, one end mapped	chr3	97413645	97263645-97413645
1356	78TKNMI-005E05S	one BES (single copy) only	chr1	104358028	104208028-104358028
1357	78TKNMI-005E06T	one BES (single copy) only	chr22	3785916	3635916-3785916
1358	78TKNMI-005E08	both ends mapped, one or both repetitive	chr8	4389911	4389911-4587048
1359	78TKNMI-005E09T	one BES (single copy) only	chr18	1544621	1544621-1694621
1360	78TKNMI-005E10	both BES show consistent hits	chr3	37998356	37998356-38069726
1361	78TKNMI-005E11	initial mr, one end mapped	chr8	4528826	4378826-4528826
1362	78TKNMI-005E12	both BES show consistent hits	chr2	15343090	15343090-15485263
1363	78TKNMI-005E13	both BES show consistent hits	chr3	83362811	83362811-83498879
1364	78TKNMI-005E15	both BES show consistent hits	chr8	15993249	15993249-16082316
1365	78TKNMI-005E16	both BES show consistent hits	chr9	23317455	23317455-23512732
1366	78TKNMI-005E17	both BES show consistent hits	chr13	9571065	9571065-9751089
1367	78TKNMI-005E18	initial mr, one end mapped	chr2	139609401	139459401-139609401
1368	78TKNMI-005E19T	one BES (single copy) only	chr5	26039895	25889895-26039895
1369	78TKNMI-005E20	both BES show consistent hits	chr2	29143798	29143798-29333280
1370	78TKNMI-005E22	initial mr but both BES consistent	chr4	41088403	41088403-41258832
1371	78TKNMI-005E23T	one BES (single copy) only	chr4	48096143	47946143-48096143
1372	78TKNMI-005E24	both BES show consistent hits	chr6	32545372	32545372-32714987
1373	78TKNMI-005F01	both BES show consistent hits	chr5	42052629	42052629-42205507
1374	78TKNMI-005F02	both BES show consistent hits	chr6	35873758	35873758-36023079
1375	78TKNMI-005F03	both BES show consistent hits	chr19	4968485	4968485-5119266
1376	78TKNMI-005F04	both BES show consistent hits	chr1	126824904	126824904-126983427
1377	78TKNMI-005F05	both BES show consistent hits	chr11	8545186	8545186-8628888
1378	78TKNMI-005F06	both BES show consistent hits	chr15	7170933	7170933-7316163
1379	78TKNMI-005F07	initial mr, one end mapped	chr1	15544562	15394562-15544562
1380	78TKNMI-005F08	both BES show consistent hits	chr3	13553981	13553981-13709547
1381	78TKNMI-005F09	both BES show consistent hits	chr19	1896908	1896908-2099496
1382	78TKNMI-005F10	both BES show consistent hits	chr15	10327295	10327295-10489270
1383	78TKNMI-005F11	both BES show consistent hits	chr4	79959237	79959237-80103831
1384	78TKNMI-005F12S	one BES (single copy) only	chr2	45644	45644-195644
1385	78TKNMI-005F13T	one BES (single copy) only	chrZ	32491754	32491754-32641754
1386	78TKNMI-005F15T	one BES (single copy) only	chrZ	13494873	13344873-13494873
1387	78TKNMI-005F16	both BES show consistent hits	chr19	6568782	6568782-6758761
1388	78TKNMI-005F17	initial mr but both BES consistent	chrZ	45088353	45088353-45243339
1389	78TKNMI-005F18	both BES show consistent hits	chr3	69091549	69091549-69200086
1390	78TKNMI-005F19	both BES show consistent hits	chr4	42272122	42272122-42466077
1391	78TKNMI-005F20	both BES show consistent hits	chr4	30956940	30956940-31102855
1392	78TKNMI-005F21	both BES show consistent hits	chr1	52037951	52037951-52254810
1393	78TKNMI-005F22	both BES show consistent hits	chr3	15171428	15171428-15362477
1394	78TKNMI-005F23	both BES show consistent hits	chr3	9670717	9670717-9838178
1395	78TKNMI-005G01	overgo hyb for 93O04S	chr6	13662107	13662107-13662147
1396	78TKNMI-005G01T	one BES (single copy) only	chr6	13616628	13616628-13766628
1397	78TKNMI-005G02S	one BES (single copy) only	chr9	1665992	1665992-1815992
1398	78TKNMI-005G03	both BES show consistent hits	chr10	15058197	15058197-15141884
1399	78TKNMI-005G04	both ends mapped, one or both repetitive	chr2	142575673	142575673-142696737
1400	78TKNMI-005G05	both BES show consistent hits	chr5	4639767	4639767-4759112
1401	78TKNMI-005G06	both BES show consistent hits	chr11	2342868	2342868-2477616
1402	78TKNMI-005G10	both BES show consistent hits	chr10	21374237	21374237-21540948
1403	78TKNMI-005G12	both BES show consistent hits	chr1	24006060	24006060-24162413
1404	78TKNMI-005G13T	one BES (single copy) only	chr14	9237122	9237122-9387122
1405	78TKNMI-005G14	both BES show consistent hits	chr3	13751824	13751824-13908498
1406	78TKNMI-005G15S	one BES (single copy) only	chr8	1196133	1196133-1346133
1407	78TKNMI-005G16	overgo for 94G18S	chr2	54545145	54545145-54545188
1407	78TKNMI-005G16	overgo hyb for T05G16T	chr2	54452570	54452570-54452616
1408	78TKNMI-005G16T	one BES (single copy) only	chr2	54452395	54302395-54452395
1409	78TKNMI-005G18	initial mr, one end mapped	chr2	81775990	81625990-81775990
1410	78TKNMI-005G19	initial mr, one end mapped	chr2	6770376	6620376-6770376
1411	78TKNMI-005G20T	one BES (single copy) only	chr4	49311189	49161189-49311189
1412	78TKNMI-005G21T	one BES (single copy) only	chr2	49008378	49008378-49158378
1413	78TKNMI-005G22	both BES show consistent hits	chr3	11184349	11184349-11333642
1414	78TKNMI-005G24	both BES show consistent hits	chr3	29959614	29959614-30162375
1415	78TKNMI-005H01	both BES show consistent hits	chr18	5675379	5675379-5774871
1416	78TKNMI-005H02T	one BES (single copy) only	chr1	106952406	106952406-107091900
1417	78TKNMI-005H03	both BES show consistent hits	chr9	21819249	21819249-22020774
1418	78TKNMI-005H06S	one BES (single copy) only	chr23	4157549	4157549-4249033
1419	78TKNMI-005H07	both BES show consistent hits	chr19	3120515	3120515-3261196
1420	78TKNMI-005H08T	one BES (single copy) only	chr19	3260943	3110943-3260943
1421	78TKNMI-005H09	both BES show consistent hits	chr4	6248321	6248321-6386959
1422	78TKNMI-005H10	both BES show consistent hits	chr18	7923639	7923639-8092628
1423	78TKNMI-005H11T	one BES (single copy) only	chr2	47463928	47463928-47613928
1424	78TKNMI-005H13	both BES show consistent hits	chr4	29957703	29957703-30124749
1425	78TKNMI-005H14T	one BES (single copy) only	chr21	6542334	6542334-6692334
1426	78TKNMI-005H15	both BES show consistent hits	chr4	32514447	32514447-32544806
1427	78TKNMI-005H16T	one BES (single copy) only	chr4	17001729	17001729-17151729
1428	78TKNMI-005H18T	one BES (single copy) only	chr2	2052304	2052304-2202304
1429	78TKNMI-005H19	both BES show consistent hits	chr7	12126133	12126133-12278085
1430	78TKNMI-005H20	initial mr, one end mapped	chr14	10855589	10705589-10855589
1431	78TKNMI-005H22	both BES show consistent hits	chrZ	46578681	46578681-46626738
1432	78TKNMI-005H23	both BES show consistent hits	chr1	184299717	184299717-184469846
1433	78TKNMI-005H24T	one BES (single copy) only	chr10	16535627	16535627-16685627
1434	78TKNMI-005I01T	one BES (single copy) only	chr2	134303272	134303272-134453272
1435	78TKNMI-005I02	both BES show consistent hits	chr3	71005882	71005882-71103852
1436	78TKNMI-005I03	both BES show consistent hits	chr12	10513666	10513666-10647569
1437	78TKNMI-005I04S	one BES (single copy) only	chr2	93229637	93229637-93379637
1438	78TKNMI-005I05	both BES show consistent hits	chr2	109312024	109312024-109474696
1439	78TKNMI-005I06	both BES show consistent hits	chr26	3445755	3445755-3629698
1440	78TKNMI-005I07	both BES show consistent hits	chr3	4429316	4429316-4598270
1441	78TKNMI-005I08S	one BES (single copy) only	chr2	283416	133416-283416
1442	78TKNMI-005I09T	one BES (single copy) only	chr4	48496646	48346646-48496646
1443	78TKNMI-005I10T	one BES (single copy) only	chr1	160402428	160252428-160402428
1444	78TKNMI-005I11	both BES show consistent hits	chr18	9976746	9976746-10130091
1445	78TKNMI-005I13S	one BES (single copy) only	chr3	87021306	87021306-87171306
1446	78TKNMI-005I16	both BES show consistent hits	chr5	16434010	16434010-16580544
1447	78TKNMI-005I17T	one BES (single copy) only	chr4	47984305	47834305-47984305
1448	78TKNMI-005I18	both BES show consistent hits	chr14	5215662	5215662-5304316
1449	78TKNMI-005I20	both BES show consistent hits	chr1	190579150	190579150-190726334
1450	78TKNMI-005I21	both BES show consistent hits	chr1	28941125	28941125-29090930
1451	78TKNMI-005I22	both BES show consistent hits	chr4	85968814	85968814-86016992
1452	78TKNMI-005I23	initial mr but both BES consistent	chr2	141645101	141645101-141822699
1453	78TKNMI-005I24	both BES show consistent hits	chr18	7575856	7575856-7710868
1454	78TKNMI-005J01	both BES show consistent hits	chr9	13366477	13366477-13551128
1455	78TKNMI-005J02T	one BES (single copy) only	chr1	84235181	84085181-84235181
1456	78TKNMI-005J03	both BES show consistent hits	chr4	61415192	61415192-61508301
1457	78TKNMI-005J04	both BES show consistent hits	chr4	49462954	49462954-49512927
1458	78TKNMI-005J05	both BES show consistent hits	chr4	49737348	49737348-49863566
1459	78TKNMI-005J06	both ends mapped, one or both repetitive	chr2	76507538	76507538-76736530
1460	78TKNMI-005J07S	one BES (single copy) only	chr2	114634262	114634262-114784262
1461	78TKNMI-005J08	Inconsistent because both reads on same strand.	chr3	72330	72330-2482623
1461	78TKNMI-005J08	overgo for RTN4	chr3	2458156	2458156-2458193
1462	78TKNMI-005J09	both BES show consistent hits	chr21	2961886	2961886-3075437
1463	78TKNMI-005J11	initial mr, one end mapped	chr7	7146805	6996805-7146805
1463	78TKNMI-005J11	overgo hyb for 100P17S	chr7	7130001	7130001-7130044
1464	78TKNMI-005J12	both BES show consistent hits	chr7	31927359	31927359-32081180
1465	78TKNMI-005J13	both BES show consistent hits	chr9	16266447	16266447-16408233
1466	78TKNMI-005J14	both ends mapped, one or both repetitive	chr4	91874420	91874420-92002032
1467	78TKNMI-005J15	both BES show consistent hits	chr8	2831489	2831489-3006647
1468	78TKNMI-005J16T	one BES (single copy) only	chr1	83181390	83031390-83181390
1469	78TKNMI-005J17	both BES show consistent hits	chr1	108986796	108986796-109149452
1470	78TKNMI-005J18	initial mr, one end mapped	chr1	73778386	73778386-73928386
1471	78TKNMI-005J19	both BES show consistent hits	chr4	48322987	48322987-48478002
1472	78TKNMI-005J20	both BES show consistent hits	chr14	11286899	11286899-11472051
1473	78TKNMI-005J21	both BES show consistent hits	chr5	60172520	60172520-60338157
1474	78TKNMI-005J23	both BES show consistent hits	chr2	2615110	2615110-2774225
1475	78TKNMI-005J24	initial mr but both BES consistent	chr7	33651755	33651755-33793882
1476	78TKNMI-005K01T	one BES (single copy) only	chr10	18476686	18476686-18626686
1477	78TKNMI-005K02	both BES show consistent hits	chr3	20397019	20397019-20560328
1478	78TKNMI-005K04	both BES show consistent hits	chr5	28821372	28821372-29002316
1479	78TKNMI-005K05T	one BES (single copy) only	chr4	31095750	30945750-31095750
1480	78TKNMI-005K06S	one BES (single copy) only	chr6	22628085	22478085-22628085
1481	78TKNMI-005K07	overgo for T08N19S	chr12	1399595	1399595-1399632
1482	78TKNMI-005K07T	one BES (single copy) only	chr12	1500253	1350253-1500253
1483	78TKNMI-005K08T	one BES (single copy) only	chr10	8118299	8118299-8268299
1484	78TKNMI-005K09T	one BES (single copy) only	chr4	48225196	48075196-48225196
1485	78TKNMI-005K10T	one BES (single copy) only	chr21	6549150	6549150-6680103
1486	78TKNMI-005K11T	one BES (single copy) only	chr1	83914824	83764824-83914824
1487	78TKNMI-005K12	both BES show consistent hits	chr3	104699025	104699025-104837770
1488	78TKNMI-005K14	both BES show consistent hits	chr14	4099499	4099499-4314984
1489	78TKNMI-005K19T	one BES (single copy) only	chr3	96345996	96345996-96495996
1490	78TKNMI-005K20	both BES show consistent hits	chr17	10557401	10557401-10715232
1491	78TKNMI-005K21T	one BES (single copy) only	chr2	11724545	11574545-11724545
1492	78TKNMI-005K22	both BES show consistent hits	chr2	5346164	5346164-5475744
1493	78TKNMI-005K23T	one BES (single copy) only	chr9	19511233	19361233-19511233
1494	78TKNMI-005K24	Inconsistent because T7 end is on chromosome chr1 and Sp6 is on chromosome chrZ.	chrZ	29446483	29446483-29596483
1495	78TKNMI-005L01	both BES show consistent hits	chr25	1819706	1819706-1915197
1496	78TKNMI-005L02	both BES show consistent hits	chr8	2119524	2119524-2267729
1497	78TKNMI-005L03	both BES show consistent hits	chr7	35873052	35873052-36103759
1498	78TKNMI-005L04	both BES show consistent hits	chr4	2760245	2760245-2942815
1499	78TKNMI-005L05	initial mr but both BES consistent	chr1	187177700	187177700-187217595
1500	78TKNMI-005L06T	one BES (single copy) only	chr26	4074191	3924191-4074191
1501	78TKNMI-005L07	overgo for T05L07S	chr23	60340	60340-60379
1502	78TKNMI-005L07S	one BES (single copy) only	chr23	60133	0-60133
1503	78TKNMI-005L09	both BES show consistent hits	chr8	20583984	20583984-20652515
1504	78TKNMI-005L10	both BES show consistent hits	chr3	1706186	1706186-1860727
1505	78TKNMI-005L11	both BES show consistent hits	chr20	9443739	9443739-9528309
1506	78TKNMI-005L12	both BES show consistent hits	chr3	106225177	106225177-106458887
1507	78TKNMI-005L13	both BES show consistent hits	chr15	1759921	1759921-1919510
1508	78TKNMI-005L14T	one BES (single copy) only	chr1	176760202	176610202-176760202
1509	78TKNMI-005L15	both BES show consistent hits	chr5	32954805	32954805-33149803
1510	78TKNMI-005L16	initial mr but both BES consistent	chr13	16193549	16193549-16269485
1511	78TKNMI-005L17	both BES show consistent hits	chr1	195466406	195466406-195651325
1512	78TKNMI-005L18	both BES show consistent hits	chr4	43185010	43185010-43302517
1513	78TKNMI-005L19	both BES show consistent hits	chr2	92864968	92864968-93032030
1514	78TKNMI-005L20T	one BES (single copy) only	chr18	6124842	5974842-6124842
1515	78TKNMI-005L21	both BES show consistent hits	chr20	12676265	12676265-12826494
1516	78TKNMI-005L22	both BES show consistent hits	chr2	90468328	90468328-90663532
1517	78TKNMI-005L23	overgo hyb for T06K06S	chr6	20960000	12183151-12183188
1518	78TKNMI-005L24	both BES show consistent hits	chr6	17287870	17287870-17520316
1519	78TKNMI-005M01T	one BES (single copy) only	chr4	42098692	41948692-42098692
1520	78TKNMI-005M02	both BES show consistent hits	chr3	72633330	72633330-72779953
1521	78TKNMI-005M03T	one BES (single copy) only	chr8	7563806	7413806-7563806
1522	78TKNMI-005M04T	one BES (single copy) only	chr8	1626529	1626529-1755599
1523	78TKNMI-005M05	both BES show consistent hits	chr4	41603921	41603921-41736703
1524	78TKNMI-005M06	Inconsistent because T7 end is on chromosome chr26 and Sp6 is on chromosome chrUn_random.	chr26	4804964	4654964-4804964
1525	78TKNMI-005M08	both BES show consistent hits	chr19	6923729	6923729-7164486
1526	78TKNMI-005M10	both BES show consistent hits	chr1	65189648	65189648-65305393
1527	78TKNMI-005M11	both ends mapped, one or both repetitive	chr17	7587170	7587170-7719295
1528	78TKNMI-005M12S	one BES (single copy) only	chr2	73846773	73696773-73846773
1529	78TKNMI-005M13T	one BES (single copy) only	chr17	9927969	9927969-10077969
1530	78TKNMI-005M14S	one BES (single copy) only	chrUn_random	43220995	43070995-43220995
1531	78TKNMI-005M15T	one BES (single copy) only	chr8	651950	501950-651950
1532	78TKNMI-005M16	both BES show consistent hits	chr1	54851033	54851033-54913005
1533	78TKNMI-005M17	initial mr, one end mapped	chr1	98574999	98424999-98574999
1534	78TKNMI-005M18	both BES show consistent hits	chr4	41041358	41041358-41144349
1535	78TKNMI-005M19T	one BES (single copy) only	chr2	37271521	37271521-37421521
1536	78TKNMI-005M20S	one BES (single copy) only	chrZ	64430241	64280241-64430241
1537	78TKNMI-005M21S	one BES (single copy) only	chr1	52612962	52462962-52612962
1538	78TKNMI-005M23T	one BES (single copy) only	chr1	19555561	19555561-19705561
1539	78TKNMI-005M24	both BES show consistent hits	chr3	30099823	30099823-30253171
1540	78TKNMI-005N01	both BES show consistent hits	chr21	4407562	4407562-4578178
1541	78TKNMI-005N02T	one BES (single copy) only	chr3	72415226	72415226-72565226
1542	78TKNMI-005N03	initial mr, one end mapped	chr1	90795197	90645197-90795197
1543	78TKNMI-005N04	both BES show consistent hits	chr1	90968036	90968036-91033278
1544	78TKNMI-005N06S	one BES (single copy) only	chrUn_random	2158407	2008407-2158407
1545	78TKNMI-005N07	both BES show consistent hits	chr12	3821391	3821391-3994273
1546	78TKNMI-005N08	both BES show consistent hits	chr7	6909701	6909701-7070678
1547	78TKNMI-005N09	initial mr but both BES consistent	chr3	104499257	104499257-104624498
1548	78TKNMI-005N10	both BES show consistent hits	chrZ	5481061	5481061-5652074
1548	78TKNMI-005N10	overgo hyb for T05N10S	chrZ	5481241	5481241-5481284
1549	78TKNMI-005N11	both BES show consistent hits	chr1	43300333	43300333-43451187
1550	78TKNMI-005N13	both BES show consistent hits	chr3	79165479	79165479-79314506
1551	78TKNMI-005N14	both ends mapped, one or both repetitive	chr6	22863535	22863535-23060098
1552	78TKNMI-005N15	initial mr, one end mapped	chr5	49030782	49030782-49180782
1553	78TKNMI-005N16	both BES show consistent hits	chr11	19165092	19165092-19198956
1554	78TKNMI-005N17	both ends mapped, one or both repetitive	chr12	15668249	15668249-15866507
1555	78TKNMI-005N18	overgo hyb for 91D03S	chr1	126222983	126222983-126223026
1556	78TKNMI-005N18S	one BES (single copy) only	chr1	126168637	126168637-126318637
1557	78TKNMI-005N19	both ends mapped, one or both repetitive	chr5	23978454	23978454-24169930
1558	78TKNMI-005N21	both BES show consistent hits	chr14	4512089	4512089-4722891
1559	78TKNMI-005N22	both BES show consistent hits	chr1	122285450	122285450-122426868
1560	78TKNMI-005N24T	one BES (single copy) only	chr5	23082741	22932741-23082741
1561	78TKNMI-005O03S	one BES (single copy) only	chr4	38201384	38051384-38201384
1562	78TKNMI-005O04	Inconsistent because T7 end is on chromosome chr3 and Sp6 is on chromosome chr2.	chr3	63394397	63394397-63544397
1563	78TKNMI-005O05T	one BES (single copy) only	chr1	85851092	85701092-85851092
1564	78TKNMI-005O07	overgo hyb for 91P11S	chr5	61590808	61590808-61590849
1565	78TKNMI-005O07T	one BES (single copy) only	chr5	61652790	61502790-61652790
1566	78TKNMI-005O08	both BES show consistent hits	chr10	16181505	16181505-16372657
1567	78TKNMI-005O09T	one BES (single copy) only	chr21	4029619	3879619-4029619
1568	78TKNMI-005O10S	one BES (single copy) only	chr10	14752732	14752732-14902732
1569	78TKNMI-005O11T	one BES (single copy) only	chr19	7182977	7182977-7332977
1570	78TKNMI-005O12	initial mr but both BES consistent	chr1	82815482	82815482-82973564
1571	78TKNMI-005O13T	one BES (single copy) only	chr1	200337759	200187759-200337759
1572	78TKNMI-005O14	both BES show consistent hits	chr2	39120476	39120476-39277770
1573	78TKNMI-005O15	both BES show consistent hits	chr3	48511178	48511178-48574889
1574	78TKNMI-005O16	both BES show consistent hits	chr1	136684507	136684507-136867359
1575	78TKNMI-005O17T	one BES (single copy) only	chr4	49671537	49671537-49821537
1576	78TKNMI-005O18S	one BES (single copy) only	chr20	1957089	1807089-1957089
1577	78TKNMI-005O20	both BES show consistent hits	chr2	34745442	34745442-34857281
1578	78TKNMI-005O21T	one BES (single copy) only	chr1	172012959	171862959-172012959
1579	78TKNMI-005O22S	one BES (single copy) only	chr4	83124984	82974984-83124984
1580	78TKNMI-005O23	both BES show consistent hits	chr2	14486467	14486467-14554451
1581	78TKNMI-005O24	both BES show consistent hits	chr1	37864369	37864369-37942315
1582	78TKNMI-005P03	both BES show consistent hits	chr12	6366723	6366723-6524075
1583	78TKNMI-005P06T	one BES (single copy) only	chr12	13059955	13059955-13209955
1584	78TKNMI-005P07	both BES show consistent hits	chr20	12600283	12600283-12760810
1585	78TKNMI-005P08	both BES show consistent hits	chr3	43288275	43288275-43489570
1586	78TKNMI-005P09	both BES show consistent hits	chr12	3905100	3905100-4067127
1587	78TKNMI-005P10	both BES show consistent hits	chr3	39340561	39340561-39534711
1588	78TKNMI-005P11	initial mr but both BES consistent	chr2	111489024	111489024-111643457
1589	78TKNMI-005P12T	one BES (single copy) only	chr11	1744553	1594553-1744553
1590	78TKNMI-005P13S	one BES (single copy) only	chr19	4008768	4008768-4158768
1591	78TKNMI-005P14S	one BES (single copy) only	chr2	5080099	4930099-5080099
1592	78TKNMI-005P15	both BES show consistent hits	chr2	50922490	50922490-51078108
1593	78TKNMI-005P16	both BES show consistent hits	chr3	72230165	72230165-72322396
1594	78TKNMI-005P17S	one BES (single copy) only	chr7	20669897	20519897-20669897
1595	78TKNMI-005P18S	one BES (single copy) only	chr1	86715434	86565434-86715434
1596	78TKNMI-005P19S	one BES (single copy) only	chr2	76864734	76714734-76864734
1597	78TKNMI-005P20	both BES show consistent hits	chr5	31684223	31684223-31764376
1598	78TKNMI-005P21	both BES show consistent hits	chr2	20532565	20532565-20734295
1599	78TKNMI-005P22	both ends mapped, one or both repetitive	chr9	20404216	20404216-20623225
1600	78TKNMI-005P23	initial mr, one end mapped	chr5	55510357	55510357-55660357
1601	78TKNMI-005P24	both BES show consistent hits	chr14	1073866	1073866-1246454
1602	78TKNMI-006A01S	one BES (single copy) only	chr10	1165295	1015295-1165295
1603	78TKNMI-006A03	both BES show consistent hits	chr1	125783396	125783396-125866561
1603	78TKNMI-006A03	overgo for T06A03S	chr1	125866246	125866246-125866269
1604	78TKNMI-006A04	both BES show consistent hits	chr11	2349475	2349475-2458153
1605	78TKNMI-006A06T	one BES (single copy) only	chr1	11862396	11862396-12012396
1606	78TKNMI-006A08T	one BES (single copy) only	chr4	83898154	83898154-84048154
1607	78TKNMI-006A09	both BES show consistent hits	chr19	5978871	5978871-6123994
1608	78TKNMI-006A10	both BES show consistent hits	chr1	120308385	120308385-120413804
1609	78TKNMI-006A11S	one BES (single copy) only	chr12	5868340	5718340-5868340
1610	78TKNMI-006A12	both ends mapped, one or both repetitive	chr2	102698076	102698076-102881370
1611	78TKNMI-006A15	both BES show consistent hits	chr4	49138571	49138571-49277526
1612	78TKNMI-006A16	both ends mapped, one or both repetitive	chr2	77947131	77947131-78134778
1613	78TKNMI-006A17	both BES show consistent hits	chr17	6933323	6933323-7001809
1614	78TKNMI-006A18	both BES show consistent hits	chr10	8206402	8206402-8365066
1615	78TKNMI-006A19	both BES show consistent hits	chr1	68032561	68032561-68178972
1616	78TKNMI-006A21	both BES show consistent hits	chr3	4265005	4265005-4402308
1617	78TKNMI-006A22	overgo for NTE1044-2	chr11	20732892	20732892-20732930
1618	78TKNMI-006A22S	one BES (single copy) only	chr11	20601634	20601634-20751634
1619	78TKNMI-006A23S	one BES (single copy) only	chr1	176724895	176574895-176724895
1620	78TKNMI-006A24S	one BES (single copy) only	chr1	30142615	30142615-30292615
1621	78TKNMI-006B02	both BES show consistent hits	chr2	146474870	146474870-146618303
1622	78TKNMI-006B04	both BES show consistent hits	chr14	5480542	5480542-5547268
1623	78TKNMI-006B05S	one BES (single copy) only	chr8	18868984	18868984-19018984
1624	78TKNMI-006B06	both BES show consistent hits	chr3	43175187	43175187-43320528
1625	78TKNMI-006B07S	one BES (single copy) only	chr1	16731830	16581830-16731830
1626	78TKNMI-006B08	both BES show consistent hits	chr4	43081174	43081174-43248134
1627	78TKNMI-006B09S	one BES (single copy) only	chrZ	70147437	70147437-70297437
1628	78TKNMI-006B10	both BES show consistent hits	chr4	91719037	91719037-91986694
1629	78TKNMI-006B11S	one BES (single copy) only	chr20	11108971	11108971-11258971
1630	78TKNMI-006B12	initial mr but both BES consistent	chr1	35393506	35393506-35532075
1631	78TKNMI-006B13S	one BES (single copy) only	chr2	87611949	87611949-87761949
1632	78TKNMI-006B14	both BES show consistent hits	chr2	106481912	106481912-106680362
1633	78TKNMI-006B15S	one BES (single copy) only	chr1	10309258	10309258-10459258
1634	78TKNMI-006B16	both BES show consistent hits	chr19	2687606	2687606-2829278
1635	78TKNMI-006B17S	one BES (single copy) only	chr13	4012737	4012737-4162737
1636	78TKNMI-006B18	both BES show consistent hits	chr6	14029333	14029333-14159785
1637	78TKNMI-006B19S	one BES (single copy) only	chr6	31644737	31644737-31794737
1638	78TKNMI-006B20	both BES show consistent hits	chr3	83519875	83519875-83640445
1639	78TKNMI-006B21S	one BES (single copy) only	chr1	52294092	52294092-52444092
1640	78TKNMI-006B22	both BES show consistent hits	chr15	4656813	4656813-4804984
1641	78TKNMI-006B24	initial mr but both BES consistent	chr1	189961499	189961499-190081982
1642	78TKNMI-006C01	Inconsistent because T7 end is on chromosome chrUn_random and Sp6 is on chromosome chrZ.	chrZ	42750043	42600043-42750043
1643	78TKNMI-006C02	both BES show consistent hits	chr2	9030737	9030737-9146365
1644	78TKNMI-006C03	both BES show consistent hits	chr15	9553311	9553311-9693685
1645	78TKNMI-006C04	both BES show consistent hits	chr2	17221691	17221691-17421992
1646	78TKNMI-006C05	both BES show consistent hits	chr1	103183612	103183612-103291937
1647	78TKNMI-006C06	Inconsistent because T7 end is on chromosome chr3 and Sp6 is on chromosome chr4.	chr3	2270626	2270626-2420626
1647	78TKNMI-006C06	overgo for XPO1	chr3	2344799	2344799-2344837
1648	78TKNMI-006C07	both BES show consistent hits	chr20	3224782	3224782-3403158
1649	78TKNMI-006C08	both BES show consistent hits	chr3	98826772	98826772-98898103
1650	78TKNMI-006C09	both BES show consistent hits	chr4	24179216	24179216-24386922
1651	78TKNMI-006C11	both BES show consistent hits	chr1	67466929	67466929-67607075
1652	78TKNMI-006C12	both BES show consistent hits	chr1	176069587	176069587-176201971
1653	78TKNMI-006C13	both BES show consistent hits	chr1	39491910	39491910-39654929
1654	78TKNMI-006C14	both BES show consistent hits	chr26	1502374	1502374-1675908
1655	78TKNMI-006C16	both BES show consistent hits	chr5	40859561	40859561-41039535
1656	78TKNMI-006C17	both BES show consistent hits	chr19	5400958	5400958-5525708
1657	78TKNMI-006C18	Inconsistent because T7 end is on chromosome chrUn_random and Sp6 is on chromosome chr1.	chr1	129611647	129611647-129814696
1658	78TKNMI-006C19	both BES show consistent hits	chr1	113836409	113836409-113939228
1659	78TKNMI-006C20	both BES show consistent hits	chr5	60053355	60053355-60183943
1660	78TKNMI-006C21	both ends mapped, one or both repetitive	chr6	34812159	34812159-35051191
1661	78TKNMI-006C22	both BES show consistent hits	chr7	6482671	6482671-6635931
1662	78TKNMI-006C23	both BES show consistent hits	chr4	12625105	12625105-12780755
1663	78TKNMI-006D01	both BES show consistent hits	chr24	4099585	4099585-4274536
1664	78TKNMI-006D03	initial mr, one end mapped	chr1	152288030	152288030-152438030
1665	78TKNMI-006D04	both BES show consistent hits	chr5	43676866	43676866-43822412
1666	78TKNMI-006D05	both BES show consistent hits	chr11	3197512	3197512-3346364
1667	78TKNMI-006D06	both BES show consistent hits	chr28	2183478	2183478-2361211
1667	78TKNMI-006D06	overgo hyb for RHT0108	chr28	2280000	2280000-2280001
1668	78TKNMI-006D07	both BES show consistent hits	chr13	18162403	18162403-18201599
1669	78TKNMI-006D09T	one BES (single copy) only	chr2	151190000	151190000-151340000
1670	78TKNMI-006D10S	one BES (single copy) only	chr1	94545065	94395065-94545065
1671	78TKNMI-006D11	both ends mapped, one or both repetitive	chr1	128459977	128459977-128631269
1672	78TKNMI-006D12	both BES show consistent hits	chr1	133489130	133489130-133608813
1673	78TKNMI-006D13	both BES show consistent hits	chr1	68880512	68880512-68994447
1674	78TKNMI-006D14	both BES show consistent hits	chr6	15745575	15745575-15886697
1675	78TKNMI-006D15	initial mr, one end mapped	chr24	5887049	5887049-6037049
1676	78TKNMI-006D16T	one BES (single copy) only	chrUn_random	29446094	29296094-29446094
1677	78TKNMI-006D17S	one BES (single copy) only	chr4	43810094	43810094-43960094
1678	78TKNMI-006D18	both BES show consistent hits	chr3	74313215	74313215-74451130
1679	78TKNMI-006D20	both BES show consistent hits	chr5	53757299	53757299-53993202
1680	78TKNMI-006D21	both BES show consistent hits	chrZ	68882507	68882507-69224156
1680	78TKNMI-006D21	overgo hyb for T06D21T	chrZ	69224054	69224054-69224092
1681	78TKNMI-006D22	both ends mapped, one or both repetitive	chr1	3916757	3916757-4152942
1682	78TKNMI-006D23	both BES show consistent hits	chr1	198174649	198174649-198317613
1683	78TKNMI-006D24	both BES show consistent hits	chr1	195373343	195373343-195538595
1684	78TKNMI-006E01	initial mr but both BES consistent	chr2	72589653	72589653-72670886
1685	78TKNMI-006E03	both BES show consistent hits	chr2	45769605	45769605-45916751
1686	78TKNMI-006E04	both BES show consistent hits	chr1	69036611	69036611-69183681
1687	78TKNMI-006E05	both BES show consistent hits	chr15	1576326	1576326-1682329
1688	78TKNMI-006E06	both BES show consistent hits	chr10	13212852	13212852-13378015
1689	78TKNMI-006E07	both BES show consistent hits	chr2	121140209	121140209-121366843
1690	78TKNMI-006E08	both BES show consistent hits	chr2	111537638	111537638-111701229
1691	78TKNMI-006E09	both BES show consistent hits	chr26	663574	663574-855649
1692	78TKNMI-006E10	both BES show consistent hits	chr1	52187639	52187639-52383336
1693	78TKNMI-006E11T	one BES (single copy) only	chrZ	7952338	7952338-8102338
1694	78TKNMI-006E13	both BES show consistent hits	chr1	170182088	170182088-170286821
1695	78TKNMI-006E14T	one BES (single copy) only	chr5	52115449	51965449-52115449
1696	78TKNMI-006E15	both BES show consistent hits	chr20	2796693	2796693-2927287
1697	78TKNMI-006E16	both BES show consistent hits	chr13	9744834	9744834-9952015
1698	78TKNMI-006E17S	one BES (single copy) only	chr4	727928	577928-727928
1699	78TKNMI-006E18	both BES show consistent hits	chr1	32278095	32278095-32403846
1700	78TKNMI-006E19	both BES show consistent hits	chr1	83883237	83883237-84034306
1701	78TKNMI-006E20	both BES show consistent hits	chr8	18387520	18387520-18543114
1702	78TKNMI-006E21S	one BES (single copy) only	chr9	8833019	8683019-8833019
1703	78TKNMI-006E22	both BES show consistent hits	chr11	10583246	10583246-10728093
1704	78TKNMI-006E23S	one BES (single copy) only	chr2	75790304	75790304-75940304
1705	78TKNMI-006E24	both BES show consistent hits	chr2	36151912	36151912-36304779
1706	78TKNMI-006F01T	one BES (single copy) only	chr2	71360197	71360197-71510197
1707	78TKNMI-006F02	both BES show consistent hits	chr4	52697582	52697582-52822601
1708	78TKNMI-006F03T	one BES (single copy) only	chr6	31959662	31809662-31959662
1709	78TKNMI-006F04	initial mr, one end mapped	chr1	29655773	29655773-29805773
1710	78TKNMI-006F05	both BES show consistent hits	chr19	8887175	8887175-8997966
1711	78TKNMI-006F06	both BES show consistent hits	chr2	143395146	143395146-143548822
1712	78TKNMI-006F07S	one BES (single copy) only	chr14	15551244	15551244-15701244
1713	78TKNMI-006F08T	one BES (single copy) only	chr3	51525924	51375924-51525924
1714	78TKNMI-006F09	both BES show consistent hits	chr28	2325145	2325145-2443490
1715	78TKNMI-006F10	both BES show consistent hits	chr1	126953717	126953717-127028058
1716	78TKNMI-006F11	both BES show consistent hits	chr20	10287320	10287320-10425206
1717	78TKNMI-006F13	initial mr but both BES consistent	chr4	84169317	84169317-84392203
1718	78TKNMI-006F14	both BES show consistent hits	chr4	17694183	17694183-17732471
1719	78TKNMI-006F15T	one BES (single copy) only	chr1	148210809	148210809-148360809
1720	78TKNMI-006F16	both BES show consistent hits	chr7	35133615	35133615-35292795
1721	78TKNMI-006F17	both BES show consistent hits	chr4	8097027	8097027-8247000
1722	78TKNMI-006F18S	one BES (single copy) only	chr3	84564872	84414872-84564872
1723	78TKNMI-006F19	both BES show consistent hits	chr2	59395600	59395600-59410255
1724	78TKNMI-006F20	overgo hyb for T06F20T	chrZ	9877211	9877211-9877254
1725	78TKNMI-006F20T	one BES (single copy) only	chrZ	9876857	9876857-10026857
1726	78TKNMI-006F21	both BES show consistent hits	chr1	129193121	129193121-129436318
1727	78TKNMI-006F22	both BES show consistent hits	chr8	21527236	21527236-21677327
1728	78TKNMI-006F23	both BES show consistent hits	chr1	17889358	17889358-18060362
1729	78TKNMI-006F24	Inconsistent because both reads on same strand.	chr4	25144461	25144461-25316095
1730	78TKNMI-006G01	both BES show consistent hits	chr12	11712907	11712907-11857798
1731	78TKNMI-006G02S	one BES (single copy) only	chr5	18791284	18641284-18791284
1732	78TKNMI-006G03	overgo for 100E03T	chr2	54263107	54263107-54263147
1732	78TKNMI-006G03	overgo hyb for T05G16T	chr2	54452570	54452570-54452616
1733	78TKNMI-006G03T	one BES (single copy) only	chr2	54180330	54030330-54180330
1734	78TKNMI-006G04	both BES show consistent hits	chr2	138893288	138893288-139039569
1735	78TKNMI-006G05	both BES show consistent hits	chr3	44785288	44785288-44960370
1736	78TKNMI-006G06	both BES show consistent hits	chr3	54578967	54578967-54746117
1737	78TKNMI-006G07	both BES show consistent hits	chr23	3605539	3605539-3764334
1738	78TKNMI-006G08	both BES show consistent hits	chr3	14769559	14769559-14972462
1739	78TKNMI-006G09	both BES show consistent hits	chr4	47227523	47227523-47449587
1740	78TKNMI-006G10S	one BES (single copy) only	chr9	16767746	16767746-16943554
1741	78TKNMI-006G12	initial mr but both BES consistent	chr1	82645490	82645490-82754040
1742	78TKNMI-006G13	initial mr, one end mapped	chr8_random	104396	104396-254396
1743	78TKNMI-006G14	both BES show consistent hits	chr1	122439338	122439338-122468636
1744	78TKNMI-006G16	Inconsistent because bad insert size: 2973886.	chr4	22536664	22536664-22686664
1745	78TKNMI-006G17	both BES show consistent hits	chr1	65469591	65469591-65619998
1746	78TKNMI-006G19	both BES show consistent hits	chr6	31322991	31322991-31512340
1747	78TKNMI-006G20	both BES show consistent hits	chr2	147081624	147081624-147245462
1748	78TKNMI-006G21	both BES show consistent hits	chr18	4510873	4510873-4675166
1749	78TKNMI-006G22	both BES show consistent hits	chr3	82002713	82002713-82147762
1750	78TKNMI-006G23T	one BES (single copy) only	chr12	2184641	2184641-2334641
1751	78TKNMI-006H01	both BES show consistent hits	chr2	146939225	146939225-147068037
1752	78TKNMI-006H03	both BES show consistent hits	chr15	450342	450342-581104
1753	78TKNMI-006H04	both BES show consistent hits	chr1	104409475	104409475-104575691
1754	78TKNMI-006H05T	one BES (single copy) only	chr1	10914895	10764895-10914895
1755	78TKNMI-006H06S	one BES (single copy) only	chr4	88833477	88683477-88833477
1756	78TKNMI-006H07	both BES show consistent hits	chr2	69406526	69406526-69594142
1757	78TKNMI-006H08	both BES show consistent hits	chrZ	39442029	39442029-39600013
1758	78TKNMI-006H10	both BES show consistent hits	chr5	20596394	20596394-20771240
1759	78TKNMI-006H11	both BES show consistent hits	chr1	96166169	96166169-96343841
1760	78TKNMI-006H12	both BES show consistent hits	chr8	25521348	25521348-25655632
1761	78TKNMI-006H13	both BES show consistent hits	chr2	23072942	23072942-23231664
1762	78TKNMI-006H14	both BES show consistent hits	chr3	111624698	111624698-111828989
1763	78TKNMI-006H15	both BES show consistent hits	chr1	69343125	69343125-69548106
1764	78TKNMI-006H16	both BES show consistent hits	chr22	981787	981787-1155560
1765	78TKNMI-006H17	both BES show consistent hits	chr1	51225667	51225667-51380558
1766	78TKNMI-006H18	both BES show consistent hits	chr3	19950924	19950924-20103222
1767	78TKNMI-006H19	both BES show consistent hits	chr28	2046034	2046034-2149508
1768	78TKNMI-006H20	both BES show consistent hits	chr1	136508296	136508296-136681638
1769	78TKNMI-006H21	both BES show consistent hits	chr7	17008560	17008560-17049702
1770	78TKNMI-006H22	both BES show consistent hits	chr7	17593783	17593783-17779008
1771	78TKNMI-006I01	initial mr but both BES consistent	chr4	84286542	84286542-84503426
1772	78TKNMI-006I02S	one BES (single copy) only	chrUn_random	6423308	6273308-6423308
1773	78TKNMI-006I03	Inconsistent because T7 end is on chromosome chrUn_random and Sp6 is on chromosome chrZ.	chrZ	68059119	68059119-68209119
1773	78TKNMI-006I03	overgo hyb for 95H11S	chrZ	68197698	68197698-68197743
1773	78TKNMI-006I03	overgo hyb for 96C04T	chrZ	68080078	68080078-68080121
1774	78TKNMI-006I04	both BES show consistent hits	chr5	37460106	37460106-37488178
1775	78TKNMI-006I05S	one BES (single copy) only	chr10	11663281	11513281-11663281
1776	78TKNMI-006I06	initial mr, one end mapped	chr4	84350643	84200643-84350643
1777	78TKNMI-006I07	both BES show consistent hits	chr2	42432374	42432374-42509945
1778	78TKNMI-006I09	both BES show consistent hits	chr20	13603225	13603225-13687997
1779	78TKNMI-006I10	initial mr, one end mapped	chr9	2490444	2490444-2640444
1780	78TKNMI-006I11	both BES show consistent hits	chr6	15428787	15428787-15622674
1781	78TKNMI-006I12	both BES show consistent hits	chr6	19325030	19325030-19517878
1782	78TKNMI-006I13	both ends mapped, one or both repetitive	chr5	17495094	17495094-17627655
1783	78TKNMI-006I14	both BES show consistent hits	chr3	33221540	33221540-33363528
1784	78TKNMI-006I16	both BES show consistent hits	chr18	7666582	7666582-7856990
1785	78TKNMI-006I17	both BES show consistent hits	chr1	50304825	50304825-50466166
1786	78TKNMI-006I19	initial mr but both BES consistent	chr1	95543647	95543647-95712575
1787	78TKNMI-006I20S	one BES (single copy) only	chr1	18896250	18746250-18896250
1788	78TKNMI-006I21	both BES show consistent hits	chr1	25534252	25534252-25685498
1789	78TKNMI-006I22	both BES show consistent hits	chr23	1124774	1124774-1275979
1790	78TKNMI-006I23	both BES show consistent hits	chr6	5597927	5597927-5749389
1791	78TKNMI-006I24	both BES show consistent hits	chr1	34186672	34186672-34308615
1792	78TKNMI-006J01	both BES show consistent hits	chr1	71678471	71678471-71890748
1793	78TKNMI-006J02	both BES show consistent hits	chr4	49671420	49671420-49851955
1794	78TKNMI-006J03	both BES show consistent hits	chr5	37351004	37351004-37402683
1795	78TKNMI-006J04	both BES show consistent hits	chr1	28454830	28454830-28590623
1796	78TKNMI-006J06	both BES show consistent hits	chr9	6617508	6617508-6772618
1797	78TKNMI-006J07S	one BES (single copy) only	chr13	14951406	14801406-14951406
1798	78TKNMI-006J08	both BES show consistent hits	chr3	110832364	110832364-110973964
1799	78TKNMI-006J09	both BES show consistent hits	chr2	72024924	72024924-72261055
1800	78TKNMI-006J10	both BES show consistent hits	chr6	19822464	19822464-19999636
1801	78TKNMI-006J11	both BES show consistent hits	chr7	16441230	16441230-16577846
1802	78TKNMI-006J12	both BES show consistent hits	chr1	174997546	174997546-175158776
1803	78TKNMI-006J14	both BES show consistent hits	chr3	20520314	20520314-20697593
1804	78TKNMI-006J15	both BES show consistent hits	chr3	89033897	89033897-89152922
1805	78TKNMI-006J16	both BES show consistent hits	chr2	119227250	119227250-119444987
1806	78TKNMI-006J17	both BES show consistent hits	chr4	78296120	78296120-78500421
1807	78TKNMI-006J18	both BES show consistent hits	chr1	137895921	137895921-138151365
1808	78TKNMI-006J19T	one BES (single copy) only	chrZ	25933061	25783061-25933061
1809	78TKNMI-006J20	both BES show consistent hits	chr4	54507989	54507989-54698336
1809	78TKNMI-006J20	overgo hyb for T06J20S	chr4	54508001	54508001-54508029
1810	78TKNMI-006J21	both BES show consistent hits	chr10	20282366	20282366-20435485
1811	78TKNMI-006J22	both BES show consistent hits	chr5	35856555	35856555-35941467
1812	78TKNMI-006J23T	one BES (single copy) only	chr13	4929620	4779620-4929620
1813	78TKNMI-006J24	both BES show consistent hits	chr8	15309332	15309332-15492539
1814	78TKNMI-006K01	both BES show consistent hits	chr5	60719925	60719925-60944350
1815	78TKNMI-006K02	initial mr, one end mapped	chr2	91870623	91870623-92020623
1816	78TKNMI-006K03T	one BES (single copy) only	chr7	1487203	1487203-1560224
1817	78TKNMI-006K04T	one BES (single copy) only	chrUn_random	12603424	12603424-12753424
1818	78TKNMI-006K05	both BES show consistent hits	chr1	33041667	33041667-33186348
1819	78TKNMI-006K06	initial mr, one end mapped	chr6	21060834	20910834-21060834
1819	78TKNMI-006K06	overgo hyb for T06K06S	chr6	20960000	12183151-12183188
1820	78TKNMI-006K08	initial mr but both BES consistent	chr1	161915432	161915432-161993497
1821	78TKNMI-006K09T	one BES (single copy) only	chr8	8401476	8251476-8401476
1822	78TKNMI-006K10	initial mr but both BES consistent	chr14	8113387	8113387-8222477
1823	78TKNMI-006K11	both BES show consistent hits	chr8	19982328	19982328-20138503
1824	78TKNMI-006K12	both BES show consistent hits	chr2	5005886	5005886-5109701
1825	78TKNMI-006K13	both BES show consistent hits	chr2	106094721	106094721-106273404
1826	78TKNMI-006K14	both BES show consistent hits	chr10	20883935	20883935-21061270
1827	78TKNMI-006K15	both BES show consistent hits	chr4	9964873	9964873-10129131
1828	78TKNMI-006K16T	one BES (single copy) only	chr3	51673385	51673385-51823385
1829	78TKNMI-006K17	initial mr, one end mapped	chr14	13027651	13027651-13177651
1830	78TKNMI-006K18T	one BES (single copy) only	chr2	78803935	78803935-78953935
1831	78TKNMI-006K19	both BES show consistent hits	chr28	3806657	3806657-3970451
1832	78TKNMI-006K20	both BES show consistent hits	chr13	6106300	6106300-6323001
1833	78TKNMI-006K21S	one BES (single copy) only	chr2	86863817	86713817-86863817
1834	78TKNMI-006K22	both BES show consistent hits	chr12	4188968	4188968-4319715
1835	78TKNMI-006K23	both BES show consistent hits	chr1	63468083	63468083-63680840
1836	78TKNMI-006K24	both BES show consistent hits	chr5	41832423	41832423-41925964
1837	78TKNMI-006L01	both BES show consistent hits	chr1	148138200	148138200-148315396
1838	78TKNMI-006L02	both ends mapped, one or both repetitive	chr5	12833131	12833131-12976538
1839	78TKNMI-006L03	both BES show consistent hits	chr2	67204312	67204312-67322554
1840	78TKNMI-006L04	overgo hyb for 102N07T	chrZ	73538212	73538212-73538249
1841	78TKNMI-006L04T	one BES (single copy) only	chr1	76557157	76557157-76707157
1842	78TKNMI-006L05	both BES show consistent hits	chr1	192911739	192911739-193008255
1843	78TKNMI-006L06	both BES show consistent hits	chr1	36004953	36004953-36100149
1844	78TKNMI-006L07	both BES show consistent hits	chr1	67122707	67122707-67274020
1845	78TKNMI-006L08	both BES show consistent hits	chr2	113416544	113416544-113598120
1846	78TKNMI-006L09	overgo for 99B14T	chr12	2747631	2747631-2747668
1847	78TKNMI-006L10	both BES show consistent hits	chr12	12530404	12530404-12673292
1848	78TKNMI-006L11T	one BES (single copy) only	chr1	92352275	92202275-92352275
1849	78TKNMI-006L12	initial mr but both BES consistent	chr11	18608136	18608136-18767123
1850	78TKNMI-006L13T	one BES (single copy) only	chrZ	32426313	32426313-32576313
1851	78TKNMI-006L15	both BES show consistent hits	chr1	65469520	65469520-65619978
1852	78TKNMI-006L16	both BES show consistent hits	chr18	4785451	4785451-4931662
1853	78TKNMI-006L17	both BES show consistent hits	chr6	22964405	22964405-23154693
1854	78TKNMI-006L18	both ends mapped, one or both repetitive	chr1	94675074	94675074-94870239
1855	78TKNMI-006L19	both BES show consistent hits	chr2	13745784	13745784-13911478
1856	78TKNMI-006L20	both BES show consistent hits	chr26	510768	510768-666679
1857	78TKNMI-006L21	both BES show consistent hits	chr4	63579870	63579870-63749537
1858	78TKNMI-006L24	both BES show consistent hits	chr1	118391077	118391077-118548481
1859	78TKNMI-006M01T	one BES (single copy) only	chr3	93421711	93421711-93571711
1860	78TKNMI-006M02T	one BES (single copy) only	chr20	10554127	10554127-10704127
1861	78TKNMI-006M03	initial mr but both BES consistent	chr6	23112747	23112747-23330636
1862	78TKNMI-006M04	both BES show consistent hits	chr4	21422159	21422159-21599449
1863	78TKNMI-006M05	both BES show consistent hits	chr1	109367081	109367081-109543708
1864	78TKNMI-006M06S	one BES (single copy) only	chr6	36866938	36866938-37016938
1865	78TKNMI-006M07	both BES show consistent hits	chr6	19533339	19533339-19656868
1866	78TKNMI-006M08	both BES show consistent hits	chr2	17095368	17095368-17113290
1867	78TKNMI-006M09	both BES show consistent hits	chr4	28294795	28294795-28444860
1868	78TKNMI-006M11	both BES show consistent hits	chr5	56413960	56413960-56570255
1869	78TKNMI-006M12S	one BES (single copy) only	chr14	3725661	3725661-3875661
1870	78TKNMI-006M13	both BES show consistent hits	chr1	86058488	86058488-86160160
1871	78TKNMI-006M14	both BES show consistent hits	chr1	136854792	136854792-136996579
1872	78TKNMI-006M15	both BES show consistent hits	chr5	38431026	38431026-38590822
1873	78TKNMI-006M16	both BES show consistent hits	chr15	3321663	3321663-3494695
1874	78TKNMI-006M17	both BES show consistent hits	chr1	144749556	144749556-144849189
1875	78TKNMI-006M18	both BES show consistent hits	chr1	166819518	166819518-167045818
1876	78TKNMI-006M19S	one BES (single copy) only	chr8	24830533	24830533-24980533
1877	78TKNMI-006M21T	one BES (single copy) only	chr1	134741176	134741176-134891176
1878	78TKNMI-006M23T	one BES (single copy) only	chr9	25273194	25123194-25273194
1879	78TKNMI-006M24	both BES show consistent hits	chr14	3431373	3431373-3618199
1880	78TKNMI-006N01T	one BES (single copy) only	chr1	25238627	25088627-25238627
1881	78TKNMI-006N02	both BES show consistent hits	chr1	49651392	49651392-49811012
1882	78TKNMI-006N03	initial mr but both BES consistent	chr10	15602156	15602156-15750953
1883	78TKNMI-006N04	both BES show consistent hits	chr12	19397109	19397109-19580052
1884	78TKNMI-006N05T	one BES (single copy) only	chr1	98815075	98815075-98965075
1885	78TKNMI-006N06	both BES show consistent hits	chr2	62038598	62038598-62206565
1886	78TKNMI-006N08	both BES show consistent hits	chr5	46159878	46159878-46339798
1887	78TKNMI-006N09T	one BES (single copy) only	chr18	2064626	2064626-2214626
1888	78TKNMI-006N10	both BES show consistent hits	chr2	99925423	99925423-100013972
1889	78TKNMI-006N11	both BES show consistent hits	chr1	44231611	44231611-44390157
1890	78TKNMI-006N12S	one BES (single copy) only	chr8	9713247	9713247-9863247
1891	78TKNMI-006N13	both BES show consistent hits	chr2	89178641	89178641-89327125
1892	78TKNMI-006N14	both BES show consistent hits	chr4	12603422	12603422-12750620
1893	78TKNMI-006N15	both ends mapped, one or both repetitive	chr1	8485695	8485695-8671451
1894	78TKNMI-006N16	Inconsistent because both reads on same strand.	chr1	1322970	1322970-35914976
1895	78TKNMI-006N17	both BES show consistent hits	chr10	15176167	15176167-15232602
1896	78TKNMI-006N18	both BES show consistent hits	chr19	6821792	6821792-6994403
1897	78TKNMI-006N19	both BES show consistent hits	chr1	65097218	65097218-65154949
1898	78TKNMI-006N20	both ends mapped, one or both repetitive	chr2	88114529	88114529-88278562
1899	78TKNMI-006N21T	one BES (single copy) only	chr14	14630068	14480068-14630068
1900	78TKNMI-006N22	both BES show consistent hits	chr17	7861927	7861927-8076198
1901	78TKNMI-006N23	both BES show consistent hits	chr4	47164548	47164548-47286917
1902	78TKNMI-006N24	both BES show consistent hits	chr1	72154004	72154004-72274370
1903	78TKNMI-006O02	overgo hyb for 93L15T	chr6	12359998	12359998-12360045
1904	78TKNMI-006O03	both BES show consistent hits	chr2	32867812	32867812-33020771
1905	78TKNMI-006O04	both BES show consistent hits	chr2	55996368	55996368-56113023
1906	78TKNMI-006O07	both BES show consistent hits	chr21	623957	623957-793468
1907	78TKNMI-006O08	both ends mapped, one or both repetitive	chr4	39116791	39116791-39338301
1908	78TKNMI-006O09	overgo hyb for 02F20S	chrZ	10114358	10114358-10114397
1908	78TKNMI-006O09	overgo hyb for T19D08S	chrZ	10013887	10013887-10013927
1909	78TKNMI-006O09T	one BES (single copy) only	chrZ	10011168	10011168-10161168
1910	78TKNMI-006O10S	one BES (single copy) only	chr2	38570275	38420275-38570275
1911	78TKNMI-006O11	both BES show consistent hits	chr8	14699055	14699055-14854932
1912	78TKNMI-006O12	both BES show consistent hits	chr5	9789879	9789879-9946546
1913	78TKNMI-006O14T	one BES (single copy) only	chr9	18918877	18768877-18918877
1914	78TKNMI-006O15T	one BES (single copy) only	chr2	97422602	97272602-97422602
1915	78TKNMI-006O16T	one BES (single copy) only	chr4	84865288	84865288-85015288
1916	78TKNMI-006O17T	one BES (single copy) only	chr8	15495705	15345705-15495705
1917	78TKNMI-006O18	both BES show consistent hits	chr4	43454348	43454348-43630311
1918	78TKNMI-006O19	Inconsistent because T7 end is on chromosome chr9 and Sp6 is on chromosome chr2.	chr9	20515961	20515961-20686424
1919	78TKNMI-006O20	both BES show consistent hits	chr5	44056896	44056896-44205207
1920	78TKNMI-006O22	initial mr, one end mapped	chr4	50747195	50597195-50747195
1921	78TKNMI-006O23	both BES show consistent hits	chr1	29974124	29974124-30077577
1922	78TKNMI-006O24T	one BES (single copy) only	chr12	11881732	11731732-11881732
1923	78TKNMI-006P03	both BES show consistent hits	chr1	188254970	188254970-188437894
1924	78TKNMI-006P04	both BES show consistent hits	chr2	26954802	26954802-27063677
1925	78TKNMI-006P05T	one BES (single copy) only	chr4	49984638	49984638-50134638
1926	78TKNMI-006P07	both BES show consistent hits	chr1	40646721	40646721-40743775
1927	78TKNMI-006P08	overgo for ADRA1A	chr22	3810461	3810461-3810500
1927	78TKNMI-006P08	overgo hyb for NUDCD3	chr22	3934111	3934111-3934148
1928	78TKNMI-006P08S	one BES (single copy) only	chr22	3805379	3805379-3955379
1929	78TKNMI-006P09T	one BES (single copy) only	chr12	14738185	14588185-14738185
1930	78TKNMI-006P10S	one BES (single copy) only	chr5	18606203	18456203-18606203
1931	78TKNMI-006P11	initial mr but both BES consistent	chr10	16648959	16648959-16763808
1932	78TKNMI-006P12	both BES show consistent hits	chr4	60209112	60209112-60351894
1933	78TKNMI-006P13	both BES show consistent hits	chr18	7707434	7707434-7843131
1934	78TKNMI-006P15	both BES show consistent hits	chr1	18989009	18989009-19189075
1935	78TKNMI-006P16	both BES show consistent hits	chr1	160776866	160776866-160904193
1936	78TKNMI-006P17T	one BES (single copy) only	chr2	18531586	18531586-18681586
1937	78TKNMI-006P18	both BES show consistent hits	chr6	13251711	13251711-13375675
1938	78TKNMI-006P19T	one BES (single copy) only	chr3	60359738	60209738-60359738
1939	78TKNMI-006P20	both BES show consistent hits	chr1	106584536	106584536-106727437
1940	78TKNMI-006P21	initial mr, one end mapped	chr2	148885124	148885124-149035124
1941	78TKNMI-006P22T	one BES (single copy) only	chr5	60594137	60444137-60594137
1942	78TKNMI-006P23T	one BES (single copy) only	chr2	95005836	95005836-95155836
1943	78TKNMI-006P24	both BES show consistent hits	chr6	29570807	29570807-29721894
1944	78TKNMI-007A01	both BES show consistent hits	chr1	177742733	177742733-177841414
1945	78TKNMI-007A02S	one BES (single copy) only	chr5	57818006	57668006-57818006
1946	78TKNMI-007A03S	one BES (single copy) only	chr28	215786	215786-365786
1947	78TKNMI-007A04	both BES show consistent hits	chr1	42511266	42511266-42617536
1948	78TKNMI-007A06	both BES show consistent hits	chr1	16529327	16529327-16703141
1949	78TKNMI-007A08	both BES show consistent hits	chr2	20484492	20484492-20592235
1950	78TKNMI-007A09	both BES show consistent hits	chr3	66449279	66449279-66593758
1951	78TKNMI-007A10	both BES show consistent hits	chr3	109611181	109611181-109787533
1952	78TKNMI-007A11	both BES show consistent hits	chr24	2833588	2833588-2966682
1953	78TKNMI-007A12	both ends mapped, one or both repetitive	chr3	39957820	39957820-40153991
1954	78TKNMI-007A13	both BES show consistent hits	chr3	95891742	95891742-96023979
1955	78TKNMI-007A15	both BES show consistent hits	chr3	96954373	96954373-97098323
1956	78TKNMI-007A16	both BES show consistent hits	chr7	9721937	9721937-9898673
1957	78TKNMI-007A17	both BES show consistent hits	chr2	148041936	148041936-148182650
1958	78TKNMI-007A18S	one BES (single copy) only	chr8	24882681	24732681-24882681
[truncated: 56,990 more rows]
