# Supplementary material for: A comparative physical map reveals the pattern of chromosomal evolution between the turkey (Meleagris gallopavo) and chicken (Gallus gallus) genomes
Source: BMC Genomics. 2011 Sep 9;12:447. doi: 10.1186/1471-2164-12-447 (PMC3189400; doi:10.1186/1471-2164-12-447)
Supplement: Additional file 3 — Table S3. Turkey-chicken comparative map contigs and coordinates. Turkey BAC contigs are listed in sequence along turkey chromosomes. Contigs are divided into subcontigs (e.g., 1-2.1, 1-2.2, etc.) due to internal rearrangements or duplications with respect to the chicken genome that have been merged by independent overgo hybridization and/or BAC fingerprint contig data (Additional file 4: Table S4). Start and end coordinates of the orthologous WUGSC2.1/galGal3 chicken sequence are given for all subcontigs (columns D and E). Total lengths are listed only for full contigs (column F). Additional notes clarifying subcontig orientation and arrangement or explaining gaps are provided (columns G and H). As indicated, some gaps between adjacent contigs are spanned by turkey shotgun sequence scaffolds [13], but we have not merged contigs on that basis herein. [file 1471-2164-12-447-S3.XLS]

## Sheet: Sheet1
MGA chrom	contig ID	GGA chrom	Start of subcontig	end of subcontig	contig size	other notes	other notes
1	1-1	chr1	1	376597	376596	contig 1-1 location confirmed by FISH
1	1-2.1	chr1	407600	9650000
1	1-2.2	chr1	10056710	74594001
1	1-2.3	chr1	9713416	10050000	74116275	this segment translocated to here	could be misplacement of GGA seq Ctg180
1	1-3.1	chr1	74594873	75800000
1	1-3.2	chr1	75850000	76000000		this segment inverted rel to adjacent and to GGA seq
1	1-3.3	chr1	76000000	76821378	2176505	centromere between this and subsequent contig based on GGA seq
1	1-4.1	chr1	78365202	93402309
1	1-4.2	chr1	93900054	94393042		fp Ctg40 consistent with this segment placed here
1	1-4.3	chr1	93476162	93784848	15838781	94.4Mb gap site of EPHA family, may be over-collapsed in chicken
1	1-5.1	chr1	94399974	104450000		likely error in chick assembly between this and segment below, fragment of rDNA mistakenly included in assembly, FISH confirmed
1	1-5.2	chr1	104575630	120430095	25904491	connected to contig below by seq scaffold 7180002103454
1	1-6.1	chr1	120511822	125900000
1	1-6.2	chr4	25500000	25550000
1	1-6.3	chr1	126300000	134895815	14033993	gap btween this and ctg below spanned by OCA2 gene, maybe no BAC coverage
1	1-7.1	chr1	134916649	156600000
1	1-7.2	chr4	73085000	73090000		likely duplication of a sequence in or mis-assembly within Ctg13.1004
1	1-7.3	chr1	156601000	159235184	24322535
1	1-8.1	chr1	159334593	172800000
1	1-8.2	chr1	172820000	172880000		small inversion or mis-assembly of chick seq
1	1-8.3	chr1	172900000	190241104	30866511
1	1-9	chr1	190286806	200792661	10505855
2	2-1.1	chr3	6218	2344838		inverted with 2.35 Mb adjacent to cen/telo and 0 Mb fused to ctg below	FISH confirmed
2	2-1.2	chr3	2458156	5589642
2	2-1.3	chr3	5605686	11605484		inverted relative to GGA seq direction and fused above and below	FISH confirmed
2	2-1.4	chr3	13160571	113517217	111826550
3	3-1.1	chr2	54870224	56560442		inverted rel to seq coordinates with 56.560 Mb telomeric in turkey
3	3-1.2	chr2	54398341	54413232		inverted, relative to seq coordinates	possible misplacement of CNTNAP promoter in GGA
3	3-1.3	chr2	54641337	54845268		inverted, relative to seq coordinates
3	3-1.4	chr2	54290000	54330000		orientation uncertain	possible misplacement of Ctg254.6 in GGA
3	3-1.5	chr2	54452395	54545188		inverted, relative to seq coordinates
3	3-1.6	chr2	53804240	54263147		inverted, relative to seq coordinates
3	3-1.7	chr2	56595850	154597851	100502741
4	4-1	chr4	20886015	25454813	4568798
4	4-2.1	chr4	25565693	35828614		small segment between this and above on MGA1
4	4-2.2	chr4	35828614	73080000		separated from segment above by small duplication of segment near 35.160 Mb
4	4-2.3	chr4	73090000	84527424	58951731	small segment between this and above on MGA1
4	4-3	chr4	84621596	93870557	9248961	gap between this and above spanned by seq scaffold	probable gap in BAC coverage
5	5-1.1	chr5	391460	6476995		inverted, relative to seq coordinates	based on genetic map expect whole GGA p arm is inverted
5	5-1.2	chr5	33112	364916	6417339	inverted, relative to rest of GGA p arm, thus runs accord. to seq. coord	based on genetic map expect whole GGA p arm is inverted
5	5-2	chr5	8023478	61958140	53934662
6	6-1	chr2	283416	52265012	51981596	note: centromere is likely adjacent to 52.3Mb coordinate
7	7-1	chr7	6879364	7297828	418464	ctgs 1-2 (p arm) inverted as a block so 7.25 Mb is now at end	inverted relative to GGA seq direction
7	7-2.1	chr7	33395	6847333		ctgs 1-2 (p arm) inverted as a block and fused to 8.88 Mb	inverted relative to GGA seq direction
7	7-2.2	chr7	8876111	9112497	7050324	fused to inverted p arm above at about 0.033 or less
7	7-3	chr7	9229457	10639300	1409843	gap between this and above spanned by seq scaffold
7	7-4	chr7	10679023	25901793	15222770	25.9Mb gap site of CNTNAP5 family, may be over-collapsed in chicken
7	7-5	chr7	26028569	38209086	12180517
8	8-1.1	chr6	10348893	10369758		very small segment linked to below, probably at 10.37 Mb to 4.076 Mb, orientation uncertain	FISH confirmed
8	8-1.2	chr6	4090000	4113451	44316	very small segment linked to above, orientation uncertain
8	8-2.1	chr6	4253212	7654280		linked to ctg below, 7.66 Mb to 11.44 Mb	FISH confirmed
8	8-2.2	chr6	10408529	11438238		inverted relative to GGA seq coord. and linked to ctg above and below
8	8-2.3	chr6	1576787	4082887		inverted relative to GGA seq direction: 1.58 Mb fused to ctg below and 4.08 fused to 10.4 above, FISH confirmed
8	8-2.4	chr6	7735050	10296511		inverted relative to GGA seq direction and 10.3 Mb fused to ctg above and 7.735 Mb to 11.53 Mb below, FISH confirmed
8	8-2.5	chr6	11531176	12153164		fused above and below
8	8-2.6	chr6	12264632	13080207		inverted and linked to ctgs above and below
8	8-2.7	chr6	13140570	37027732	34823063
9	9-1	chr4	60449	19248762	19188313	note: centromere is likely adjacent to 19.25Mb coordinate
10	10-1.1	chr8_random	64951	407592		fused at 0.407 to 10.2Mb below
10	10-1.2	chr8	9316695	10199791		inverted relative to GGA seq direction
10	10-1.3	chr8	8992540	9121980		fused at 8.99 to segment above (same seq orientation as GGA seq)
10	10-1.4	chr8	8401899	8972971	1926249	inverted relative to GGA seq direction
10	10-2.1	chr8	44817	8368082		inverted relative to GGA seq direction and fused from <0.045 to 11.75 Mb to segment below
10	10-2.2	chr8	11745890	30659823	27237198
11	11-1	chr9	3127284	4403035	1275751	probably inverted rel to GGA seq direction
11	11-2.1	chr9	1528027	2877710		inverted rel to GGA seq direction and fused to below
11	11-2.2	chr9	4521698	25410652	22238637
12	12-1	chr10	82212	22403335	22321123	no internal centromere, likely distal at p end compared to chick seq	FISH confirmed
13	13-1.1	chr11	45827	2681245		GGA11 p arm inverted to place centromere distal in MGA13	FISH confirmed
13	13-1.2	chr11	3197512	21852426	21290332
14	14-1.1	chr12	65117	978887	913770	overall orientation uncertain, fused at 0.065 to repeat of 2.17-2.25 Mb
14	14-2.1	chr12	1164557	1500253		inverted and fused to segment below	repetitive sequences at 1.5 Mb end
14	14-2.2	chr12	1599552	2130000		fused to segment above
14	14-2.3	chr12	2170000	2632117
14	14-2.4	chr12	2130000	2180000		small segment includes repeat of RNF123
14	14-2.5	chr12	1128610	1134284		translocated to between segment above and below
14	14-2.6	chr12	2703753	20521125	18689190
15	15-1	chr13	670325	1552389	882064	gap between 0.505 and this is site of protocadherin gene cluster	inverted relative to GGA seq direction?
15	15-2.1	chr13	502942	504597		inverted rel to seq coordinate and fused to segment below	segment of a protocadherin gene cluster
15	15-2.2	chr13	1583502	8120304
15	15-2.3	chr13	8233861	8511782		inverted, fused both above and below
15	15-2.4	chr13	8613143	18771424	16974659
16	16-1.1	chr14	42990	14370000
16	16-1.2	chr14	14370000	15070000		inverted, fused both above and below	FISH confirmed
16	16-1.3	chr14	15070000	15937232	15894242
17	17-1	chr15	35017	12963265	12928248
18	18-1	chr16	110935	179003	68068	coverage very poor in both turkey, chicken
19	19-1	chr17	596337	11173758	10577421
20	20-1.1	chr18	62050	5056017
20	20-1.2	chr18	5062096	9882412		inverted, fused both above and below	FISH confirmed
20	20-1.3	chr18	9969749	10663287	10507821
21	21-1	chr19	15185	9912622	9897437
22	22-1	chr20	24785	1372029	1347244
22	22-2	chr20	1527901	3421640	1893739
22	22-3	chr20	3433668	13816927	10383259	gap above covered by a sequence scaffold
23	23-1	chr21	69272	6923986	6854714
24	24-1	chr22	122932	1313782	1190850	gap appears to be area of low to no BAC coverage
24	24-2.1	chr22	1410382	2794954
24	24-2.2	chr22_random	12773	121463		also the TET3 segment of chrUn_random goes here
24	24-2.3	chr22	2816898	2834570	1510934
24	24-3	chr22	2978011	3934148	956137
25	25-1	chr23	17639	3032489	3014850	centromere in GGA seq assembly missing in MGA25
25	25-2	chr23	3169579	5987585	2818006
26	26-1	chr24	97028	6527674	6430646
27	27-1	chr25	181	5158	4977	floating contig uncertain placement and orientation	orientation and order of GGA25 contigs uncertain
27	27-2.1	chr25	68377	826089		centromere is not in this segment as predicted by GGA assembly
27	27-2.2	chr25	990000	1020000		orientation uncertain
27	27-2.3	chr25	1035542	1389723		inverted rel to seq coord and linked to ctg above and below
27	27-2.4	chr25	1470000	1757532		likely inverted and joined above and below
27	27-2.5	chrE22C19W28_E50C23	562649	728075	1594851	orientation uncertain
27	27-3	chrE22C19W28_E50C23	126795	464252	337457	floating contig uncertain placement and orientation
27	27-4	chr25	904957	977918	72961	floating contig uncertain placement and orientation
27	27-5	chr25	1781872	1915197	133325	floating contig uncertain placement and orientation
28	28-1	chr26	61649	998625	936976
28	28-2	chr26	1166393	5061316	3894923
29	29-1	chr27	81436	1456146	1374710	telomeric ~1 Mb repetitive and uncertain assembly, T cell receptor complex
29	29-2	chr27	1465476	2906581	1441105
29	29-3	chr27	3004642	4830253	1825611
30	30-1	chr28	30242	1017646	987404	orientation uncertain
30	30-2.1	chr28_random	40000	50000		inserted segment from chr28_random, length and orientation uncertain
30	30-2.2	chr28	1493200	1601787		inverted relative to GGA seq coord. and linked to ctg above and below
30	30-2.3	chr28	1057844	1490200		inverted relative to GGA seq coord. and linked to ctg above and below
30	30-2.4	chr28	1592000	1602000		partial or complete duplication, orientation uncertain
30	30-2.5	chr28	1611743	1740000
30	30-2.6	chr28	1490200	1493200		likely misplaced CR385917 contig in GGA assembly
30	30-2.7	chr28	1740000	4500181	3452381	two or more single site inconsistencies suggest assembly errors in GGA between 1.7 and 1.8 Mb
Z	Z-1	chrZ	461879	2881568	2419689
Z	Z-2	chrZ	2929291	5364469	2435178
Z	Z-3	chrZ	5481061	15015506	9534445
Z	Z-4	chrZ	15051675	29446915	14395240	(spans putative chick centromere)	(gap to contig below spanned by PTPRD cds)
Z	Z-5	chrZ	29452525	35975972	6523447	one or two very short inversions or misassemblies and two small segs of chrUn and chrZ_random around 30.0 Mb
Z	Z-6	chrZ	36103374	42033570	5930196	gap between this and contig below contains GGAZ cen according to Shang et al.
Z	Z-7	chrZ	42335621	42492959	157338	floating contig uncertain placement and orientation, fpc consistent with being on another chrom.
Z	Z-8	chrZ	42572936	43015146	442210
Z	Z-9.1	chrZ	43162999	43909272
Z	Z-9.2	chrZ	48314824	62774639	15206088	inverted rel to seq coordinate and fused to segment above
Z	Z-10.1	chrZ	43922762	48005754		inverted rel to seq coordinates
Z	Z-10.2	chrZ	62852065	62852105	4083032
Z	Z-11.1	chrZ	62991210	68528048		contig ends in repetitive region at 68.5Mb
Z	Z-11.2	chrZ	73532272	74112758		probably inverted, relative to seq coordinates, ends in repetitive regions at both ends
Z	Z-11.3	chrZ	72122967	72310559		repetitive region containing duplicated ALDH7A1 gene
Z	Z-11.4	chrZ	72310559	73460731		segment begins with second copy of ALDH7A1 gene
Z	Z-11.5	chrZ	71912232	72099948		linked to segments above and below, 71.91 to 73.46 Mb and 72.1 to 71.50 Mb
Z	Z-11.6	chrZ	68578063	71496970		inverted rel to seq coordinate, linked to segments above and below
Z	Z-11.7	chrZ	74124858	74594076	11030929
