# Supplementary material for: A comparative physical map reveals the pattern of chromosomal evolution between the turkey (Meleagris gallopavo) and chicken (Gallus gallus) genomes
Source: BMC Genomics. 2011 Sep 9;12:447. doi: 10.1186/1471-2164-12-447 (PMC3189400; doi:10.1186/1471-2164-12-447)
Supplement: Additional file 4 — Table S4. Comparative map alignments of turkey BACs to the chicken genome. Turkey BACs are arranged according to their orthologous chicken sequence coordinates (WUGSC2.1/galGal3). See Table S2 legend (Additional file 2: Table S2) for explanation of BAC names and row shading. Contig gaps or rearrangement breakpoints are indicated in unshaded rows, as noted. Column B lists the corresponding contig number for selected BACs in the final (Oct. 2010) BAC FPC physical map assembly (N/A = either no fingerprint available or singleton BAC). Column C lists contig numbers for CHORI-260 BACs only in an earlier (March 2008) FPC assembly (nf = no fingerprint available; si = singleton BAC). Column D lists the computer-estimated BES alignment outcome (sometimes corrected later by manual annotation) or the respective overgo hybridization probe used (magenta rows). Columns E and F list the chicken chromosome and start coordinate, respectively, of the most likely orthologous location (sometimes as corrected by manual annotation); whereas columns G and H list the initial chicken chromosome and range of alignment coordinates, respectively. For BACs identified by hybridization (magenta) only the estimated orthologous coordinates of the probe (~ 40 bp) are shown; the BAC extends in both directions from this site for unknown distances. Columns I provides information on other probes that hybridize to the BAC, other miscellaneous information or, in relevant cases, the corresponding alignments in the Gordon et al. [36] sequence of GGA28 or the Bellott et al. [35] sequence of GGAZ. [file 1471-2164-12-447-S4.XLS]

## Sheet: Sheet1
BAC Clone	ctg Oct 2010 FPC	ctg Mar 08 FPC	BES or overgo placement status	BES hit chrom	Start of best hit Position	mlor chrom	most likely orthol. region coordinate	Notes
CH260-090B15	Ctg 1	2539	both BES show consistent hits	chr1	33355	chr1	33355-211970
CH260-090A24	Ctg 1	2539	overgo hyb for GOLGB1	chr1	35208	chr1	35208-35246
CH260-090B15	Ctg 1	2539	overgo hyb for GOLGB1	chr1	35208	chr1	35208-35246
CH260-130I18	N/A	si	overgo hyb for GOLGB1	chr1	35208	chr1	35208-35246
78TKNMI-007B21T	N/A		one BES (single copy) only	chr1	71918	chr1	0-71918
78TKNMI-017K17T	Ctg 1		one BES (single copy) only	chr1	83038	chr1	83038-233038
78TKNMI-013G17S	N/A		one BES (single copy) only	chr1	153927	chr1	153927-303927
CH260-102E01	N/A	si	both BES show consistent hits	chr1	165523	chr1	165523-376596
78TKNMI-021A07	Ctg136		Inconsistent because T7 end is on chromosome chr3 and Sp6 is on chromosome chr1.	chr1	174592	chr1	174592-236797
78TKNMI-008I13	N/A		overgo hyb for SHANK3	chr1	362068	chr1	362068-362105
78TKNMI-009I16	N/A		overgo hyb for SHANK3	chr1	362068	chr1	362068-362105
78TKNMI-023M20	N/A		overgo hyb for SHANK3	chr1	362068	chr1	362068-362105
78TKNMI-063I06	N/A		overgo hyb for SHANK3	chr1	362068	chr1	362068-362105
CH260-102E01	N/A	si	overgo hyb for SHANK3	chr1	362068	chr1	362068-362105
78TKNMI-009I16T	N/A		one BES (single copy) only	chr1	372481	chr1	222481-372481	confirmed by SHANK3
78TKNMI-008I13T	N/A		one BES (single copy) only	chr1	372569	chr1	222569-372569	confirmed by SHANK3
CH260-102E01	N/A	si	overgo for 102E01T	chr1	376500	chr1	376500-376542
gap				chr1	376597	chr1	376597-407600	looks like real gap, also a gap in chick BACs
78TKNMI-008B16	Ctg 5		overgo hyb for NCAPH2	chr1	407601	chr1	407601-407638
78TKNMI-025O11	Ctg 5		overgo hyb for NCAPH2	chr1	407601	chr1	407601-407638
78TKNMI-038O12	Ctg112		overgo hyb for NCAPH2	chr1	407601	chr1	407601-407638
78TKNMI-044N04	N/A		overgo hyb for NCAPH2	chr1	407601	chr1	407601-407638
78TKNMI-065F10	Ctg 5		overgo hyb for NCAPH2	chr1	407601	chr1	407601-407638
CH260-007I05	N/A	nf	overgo hyb for NCAPH2	chr1	407601	chr1	407601-407638	also SMO
CH260-010J04	N/A	613	overgo hyb for NCAPH2	chr1	407601	chr1	407601-407638	also SMO
CH260-019M17	Ctg 5	si	overgo hyb for NCAPH2	chr1	407601	chr1	407601-407638	also SMO, UBE2H
CH260-044B21	Ctg 5	613	overgo hyb for NCAPH2	chr1	407601	chr1	407601-407638	also SMO, UBE2H
CH260-084G04	Ctg 5	613	overgo hyb for NCAPH2	chr1	407601	chr1	407601-407638	also SMO
CH260-107A18	N/A	nf	overgo hyb for NCAPH2	chr1	407601	chr1	407601-407638	also SMO
CH260-117I06	N/A	192	overgo hyb for NCAPH2	chr1	407601	chr1	407601-407638	also SMO
CH260-122D15	Ctg 5	613	overgo hyb for NCAPH2	chr1	407601	chr1	407601-407638	also SMO
CH260-130I22	N/A	si	overgo hyb for NCAPH2	chr1	407601	chr1	407601-407638	also SMO
CH260-134D19	Ctg 5	613	overgo hyb for NCAPH2	chr1	407601	chr1	407601-407638	also SMO
CH260-149K04	N/A	nf	overgo hyb for NCAPH2	chr1	407601	chr1	407601-407638	also SMO
CH260-157L13	N/A	nf	overgo hyb for NCAPH2	chr1	407601	chr1	407601-407638	also SMO
78TKNMI-014L05T	Ctg112		one BES (single copy) only	chr1	571853	chr1	421853-571853
CH260-007I05	N/A	nf	overgo hyb for SMO	chr1	587258	chr1	587258-587297	also NCAPH2
CH260-010J04	N/A	613	overgo hyb for SMO	chr1	587258	chr1	587258-587297	also NCAPH2
CH260-011A17	N/A	101	overgo hyb for SMO	chr1	587258	chr1	587258-587297
CH260-019M17	Ctg 5	si	overgo hyb for SMO	chr1	587258	chr1	587258-587297	also NCAPH2, UBE2H
CH260-023G01	N/A	si	overgo hyb for SMO	chr1	587258	chr1	587258-587297
CH260-044B21	Ctg 5	613	overgo hyb for SMO	chr1	587258	chr1	587258-587297	also NCAPH2, UBE2H
CH260-077N11	N/A	192	overgo hyb for SMO	chr1	587258	chr1	587258-587297	also UBE2H
CH260-084G04	Ctg 5	613	overgo hyb for SMO	chr1	587258	chr1	587258-587297	also NCAPH2
CH260-089E06	Ctg111	229	overgo hyb for SMO	chr1	587258	chr1	587258-587297
CH260-095G14	N/A	192	overgo hyb for SMO	chr1	587258	chr1	587258-587297	also UBE2H
CH260-107A18	N/A	nf	overgo hyb for SMO	chr1	587258	chr1	587258-587297	also NCAPH2
CH260-112A23	N/A	545	overgo hyb for SMO	chr1	587258	chr1	587258-587297	also UBE2H, KIAA0265
CH260-117I06	N/A	192	overgo hyb for SMO	chr1	587258	chr1	587258-587297	also NCAPH2
CH260-122D15	Ctg 5	613	overgo hyb for SMO	chr1	587258	chr1	587258-587297	also NCAPH2
CH260-130I22	N/A	si	overgo hyb for SMO	chr1	587258	chr1	587258-587297	also NCAPH2
CH260-131O08	Ctg 5	192	overgo hyb for SMO	chr1	587258	chr1	587258-587297
CH260-134D19	Ctg 5	613	overgo hyb for SMO	chr1	587258	chr1	587258-587297	also NCAPH2
CH260-145N23	N/A	nf	overgo hyb for SMO	chr1	587258	chr1	587258-587297	also UBE2H
CH260-149K04	N/A	nf	overgo hyb for SMO	chr1	587258	chr1	587258-587297	also NCAPH2
CH260-157L13	N/A	nf	overgo hyb for SMO	chr1	587258	chr1	587258-587297	also NCAPH2
CH260-107A18_T7	N/A	nf	one BES (single copy) only	chr1	614733	chr1	407601-613733	confirmed by SMO, NCAPH2
CH260-103G17_SP6	Ctg 5	192	one BES (single copy) only	chr1	618013	chr1	618013-818013	confirmed by UBE2H
78TKNMI-001E07	N/A		both BES show consistent hits	chr1	628948	chr1	628948-671600
78TKNMI-025O11T	Ctg 5		one BES (single copy) only	chr1	653723	chr1	503723-653723
CH260-019M17	Ctg 5	si	overgo hyb for UBE2H	chr1	742644	chr1	742644-742683	also SMO, NCAPH2
CH260-032F05	N/A	613	overgo hyb for UBE2H	chr1	742644	chr1	742644-742683
CH260-044B21	Ctg 5	613	overgo hyb for UBE2H	chr1	742644	chr1	742644-742683	also SMO, NCAPH2
CH260-051I02	Ctg 5	192	overgo hyb for UBE2H	chr1	742644	chr1	742644-742683	also KIAA0265, COPG2
CH260-066B18	Ctg 5	613	overgo hyb for UBE2H	chr1	742644	chr1	742644-742683	also KIAA0265, COPG2
CH260-077N11	N/A	192	overgo hyb for UBE2H	chr1	742644	chr1	742644-742683	also SMO
CH260-086I17	N/A	si	overgo hyb for UBE2H	chr1	742644	chr1	742644-742683
CH260-086I19	Ctg 5	si	overgo hyb for UBE2H	chr1	742644	chr1	742644-742683
CH260-095G14	N/A	192	overgo hyb for UBE2H	chr1	742644	chr1	742644-742683	also SMO
CH260-103G17	Ctg 5	192	overgo hyb for UBE2H	chr1	742644	chr1	742644-742683
CH260-112A23	N/A	545	overgo hyb for UBE2H	chr1	742644	chr1	742644-742683	also SMO, KIAA0265
CH260-121M14	N/A	nf	overgo hyb for UBE2H	chr1	742644	chr1	742644-742683	also KIAA0265
CH260-124B20	Ctg 5	613	overgo hyb for UBE2H	chr1	742644	chr1	742644-742683	also KIAA0265
CH260-145N23	N/A	nf	overgo hyb for UBE2H	chr1	742644	chr1	742644-742683	also SMO
CH260-171K16	N/A	nf	overgo hyb for UBE2H	chr1	742644	chr1	742644-742683	also KIAA0265
CH260-179P20	N/A	nf	overgo hyb for UBE2H	chr1	742644	chr1	742644-742683	also KIAA0265
CH260-192M05	N/A	nf	overgo hyb for UBE2H	chr1	742644	chr1	742644-742683	also KIAA0265
CH260-092C09	Ctg 5	613	both BES show consistent hits	chr1	778247	chr1	778247-976269	confirmed by KIAA0265, COPG2
CH260-040F14	Ctg89	nf	overgo hyb for KIAA0265	chr1	784534	chr1	784534-784576	also pos for COPG2
CH260-051I02	Ctg 5	192	overgo hyb for KIAA0265	chr1	784534	chr1	784534-784576	also pos for COPG2, UBE2H
CH260-066B18	Ctg 5	613	overgo hyb for KIAA0265	chr1	784534	chr1	784534-784576	also pos for COPG2, UBE2H
CH260-079C18	Ctg 5	192	overgo hyb for KIAA0265	chr1	784534	chr1	784534-784576	also pos for COPG2
CH260-092C09	Ctg 5	613	overgo hyb for KIAA0265	chr1	784534	chr1	784534-784576	also pos for COPG2
CH260-112A23	N/A	545	overgo hyb for KIAA0265	chr1	784534	chr1	784534-784576	also UBE2H, SMO
CH260-114O04	Ctg 5	613	overgo hyb for KIAA0265	chr1	784534	chr1	784534-784576	also pos for COPG2
CH260-121M14	N/A	nf	overgo hyb for KIAA0265	chr1	784534	chr1	784534-784576	also UBE2H
CH260-124B20	Ctg 5	613	overgo hyb for KIAA0265	chr1	784534	chr1	784534-784576	also UBE2H
CH260-169D08	N/A	nf	overgo hyb for KIAA0265	chr1	784534	chr1	784534-784576	also pos for COPG2
CH260-171K16	N/A	nf	overgo hyb for KIAA0265	chr1	784534	chr1	784534-784576	also UBE2H
CH260-179P20	N/A	nf	overgo hyb for KIAA0265	chr1	784534	chr1	784534-784576	also UBE2H
CH260-192M05	N/A	nf	overgo hyb for KIAA0265	chr1	784534	chr1	784534-784576	also UBE2H
CH260-113K03	Ctg 5	192	both BES show consistent hits	chr1	785470	chr1	785470-1026317	confirmed by COPG2
78TKNMI-012D12	N/A		initial mr, one end mapped	chr1	851362	chr1	851362-1001362
CH260-006J14	N/A	nf	overgo hyb for COPG2	chr1	864972	chr1	864972-865009	also pos for NET1
CH260-031C13	Ctg 5	192	overgo hyb for COPG2	chr1	864972	chr1	864972-865009	also pos for NET1
CH260-040F14	Ctg89	nf	overgo hyb for COPG2	chr1	864972	chr1	864972-865009	also pos for KIAA0265
CH260-048H08	N/A	nf	overgo hyb for COPG2	chr1	864972	chr1	864972-865009	also pos for NET1
CH260-051I02	Ctg 5	192	overgo hyb for COPG2	chr1	864972	chr1	864972-865009	also pos for KIAA0265, UBE2H
CH260-061B22	Ctg 5	192	overgo hyb for COPG2	chr1	864972	chr1	864972-865009	also pos for TUBAL3, NET1
CH260-062O20	Ctg 5	613	overgo hyb for COPG2	chr1	864972	chr1	864972-865009	also pos for TUBAL3
CH260-066B18	Ctg 5	613	overgo hyb for COPG2	chr1	864972	chr1	864972-865009	also pos for KIAA0265, UBE2H
CH260-068K22	Ctg 5	613	overgo hyb for COPG2	chr1	864972	chr1	864972-865009	also pos for TUBAL3, NET1
CH260-073G11	Ctg 5	192	overgo hyb for COPG2	chr1	864972	chr1	864972-865009	also pos for TUBAL3
CH260-079C18	Ctg 5	192	overgo hyb for COPG2	chr1	864972	chr1	864972-865009	also pos for KIAA0265
CH260-092C09	Ctg 5	613	overgo hyb for COPG2	chr1	864972	chr1	864972-865009	also pos for KIAA0265
CH260-113K03	Ctg 5	192	overgo hyb for COPG2	chr1	864972	chr1	864972-865009	also pos for NET1
CH260-114O04	Ctg 5	613	overgo hyb for COPG2	chr1	864972	chr1	864972-865009	also pos for KIAA0265
CH260-163P15	N/A	nf	overgo hyb for COPG2	chr1	864972	chr1	864972-865009	also pos for TUBAL3, NET1
CH260-169D08	N/A	nf	overgo hyb for COPG2	chr1	864972	chr1	864972-865009	also pos for KIAA0265
78TKNMI-017N15	N/A		both BES show consistent hits	chr1	912560	chr1	912560-1063114
CH260-106N17	Ctg 5	613	both BES show consistent hits	chr1	956817	chr1	956817-1161783	confirmed by TUBAL3, NET1
78TKNMI-024M05	N/A		both BES show consistent hits	chr1	961483	chr1	961483-1105342
78TKNMI-012M08	Ctg 5		both BES show consistent hits	chr1	998103	chr1	998103-1160647
78TKNMI-024A13T	N/A		one BES (single copy) only	chr1	1008957	chr1	858957-1008957
CH260-006J14	N/A	nf	overgo hyb for NET1	chr1	1013765	chr1	1013765-1013803	also pos for COPG2
CH260-025B13	N/A	nf	overgo hyb for NET1	chr1	1013765	chr1	1013765-1013803	also pos for TUBAL3
CH260-030L12	Ctg 5	613	overgo hyb for NET1	chr1	1013765	chr1	1013765-1013803	also pos for TUBAL3
CH260-031C13	Ctg 5	192	overgo hyb for NET1	chr1	1013765	chr1	1013765-1013803	also pos for COPG2
CH260-048H08	N/A	nf	overgo hyb for NET1	chr1	1013765	chr1	1013765-1013803	also pos for COPG2
CH260-060C03	N/A	nf	overgo hyb for NET1	chr1	1013765	chr1	1013765-1013803	also pos for TUBAL3
CH260-061B22	Ctg 5	192	overgo hyb for NET1	chr1	1013765	chr1	1013765-1013803	also pos for COPG2, TUBAL3
CH260-068K22	Ctg 5	613	overgo hyb for NET1	chr1	1013765	chr1	1013765-1013803	also pos for COPG2, TUBAL3
CH260-088F13	Ctg 5	613	overgo hyb for NET1	chr1	1013765	chr1	1013765-1013803	also pos for TUBAL3
CH260-106N17	Ctg 5	613	overgo hyb for NET1	chr1	1013765	chr1	1013765-1013803	also pos for TUBAL3
CH260-113K03	Ctg 5	192	overgo hyb for NET1	chr1	1013765	chr1	1013765-1013803	also pos for COPG2
CH260-156H16	N/A	nf	overgo hyb for NET1	chr1	1013765	chr1	1013765-1013803	also pos for TUBAL3
CH260-163P15	N/A	nf	overgo hyb for NET1	chr1	1013765	chr1	1013765-1013803	also pos for COPG2, TUBAL3
CH260-181L09	N/A	nf	overgo hyb for NET1	chr1	1013765	chr1	1013765-1013803	also pos for TUBAL3
CH260-184H10	N/A	nf	overgo hyb for NET1	chr1	1013765	chr1	1013765-1013803
CH260-015K09	Ctg 5	nf	overgo hyb for TUBAL3	chr1	1075400	chr1	1075400-1075441	also CR352413
CH260-025B13	N/A	nf	overgo hyb for TUBAL3	chr1	1075400	chr1	1075400-1075441	also NET1
CH260-030L12	Ctg 5	613	overgo hyb for TUBAL3	chr1	1075400	chr1	1075400-1075441	also NET1
CH260-039F14	Ctg 5	968	overgo hyb for TUBAL3	chr1	1075400	chr1	1075400-1075441	also CR352413
CH260-060C03	N/A	nf	overgo hyb for TUBAL3	chr1	1075400	chr1	1075400-1075441	also NET1
CH260-061B22	Ctg 5	192	overgo hyb for TUBAL3	chr1	1075400	chr1	1075400-1075441	also pos for COPG2, NET1
CH260-062O20	Ctg 5	613	overgo hyb for TUBAL3	chr1	1075400	chr1	1075400-1075441	also pos for COPG2
CH260-068K22	Ctg 5	613	overgo hyb for TUBAL3	chr1	1075400	chr1	1075400-1075441	also pos for COPG2, NET1
CH260-073G11	Ctg 5	192	overgo hyb for TUBAL3	chr1	1075400	chr1	1075400-1075441	also pos for COPG2
CH260-082M14	Ctg 5	613	overgo hyb for TUBAL3	chr1	1075400	chr1	1075400-1075441
CH260-088F13	Ctg 5	613	overgo hyb for TUBAL3	chr1	1075400	chr1	1075400-1075441	also NET1
CH260-106N17	Ctg 5	613	overgo hyb for TUBAL3	chr1	1075400	chr1	1075400-1075441	also NET1
CH260-121J23	N/A	si	overgo hyb for TUBAL3	chr1	1075400	chr1	1075400-1075441
CH260-156H16	N/A	nf	overgo hyb for TUBAL3	chr1	1075400	chr1	1075400-1075441	also NET1
CH260-163P15	N/A	nf	overgo hyb for TUBAL3	chr1	1075400	chr1	1075400-1075441	also pos for COPG2, NET1
CH260-181L09	N/A	nf	overgo hyb for TUBAL3	chr1	1075400	chr1	1075400-1075441	also NET1
78TKNMI-028A23	Ctg 5		both BES show consistent hits	chr1	1182548	chr1	1182548-1308592
CH260-007I20	Ctg 5	968	overgo hyb for CR352413	chr1	1230634	chr1	1230634-1230671
CH260-010E01	N/A	nf	overgo hyb for CR352413	chr1	1230634	chr1	1230634-1230671
CH260-015K09	N/A	nf	overgo hyb for CR352413	chr1	1230634	chr1	1230634-1230671	also TUBAL3
CH260-039F14	Ctg 5	968	overgo hyb for CR352413	chr1	1230634	chr1	1230634-1230671	also TUBAL3
CH260-057K11	Ctg 5	968	overgo hyb for CR352413	chr1	1230634	chr1	1230634-1230671
CH260-061H09	Ctg 5	968	overgo hyb for CR352413	chr1	1230634	chr1	1230634-1230671
CH260-131K09	Ctg 5	968	overgo hyb for CR352413	chr1	1230634	chr1	1230634-1230671
CH260-164C15	N/A	nf	overgo hyb for CR352413	chr1	1230634	chr1	1230634-1230671
CH260-181G03	N/A	nf	overgo hyb for CR352413	chr1	1230634	chr1	1230634-1230671
CH260-101J04	Ctg 5	968	both BES show consistent hits	chr1	1257648	chr1	1257648-1482315
CH260-045C14	Ctg 5	968	both BES show consistent hits	chr1	1258347	chr1	1258347-1447367
78TKNMI-006N16	Ctg15		Inconsistent because both reads on same strand.	chr1	1322970	chr1	1322970-35914976	same strand and too far apart
CH260-112A15_SP6	Ctg 5	214	one BES (single copy) only	chr1	1342117	chr1	1342117-1542117
CH260-097E18	Ctg 5	968	both BES show consistent hits	chr1	1360411	chr1	1360411-1603370
CH260-091M08	Ctg 5	968	both BES show consistent hits	chr1	1418643	chr1	1418643-1623671
CH260-090N22	Ctg 5	si	both BES show consistent hits	chr1	1593483	chr1	1593483-1824989	confirmed by CHCHD3
78TKNMI-028L19	Ctg 5		Inconsistent because both reads on same strand.	chr1	1630984	chr1	1630984-1780984
78TKNMI-027E21	N/A		Inconsistent because T7 end is on chromosome chrUn_random and Sp6 is on chromosome chr1.	chr1	1669926	chr1	1669926-1819926
78TKNMI-024C04	Ctg 5		Inconsistent because bad insert size: 882715.	chr1	1752912	chr1	1752912-2635058	too far apart
CH260-007K08	N/A	nf	overgo hyb for CHCHD3	chr1	1811733	chr1	1811733-1811772
CH260-008J14	N/A	214	overgo hyb for CHCHD3	chr1	1811733	chr1	1811733-1811772	also MNT-316
CH260-012F05	Ctg 5	nf	overgo hyb for CHCHD3	chr1	1811733	chr1	1811733-1811772	ALSO EH285544, MNT-316
CH260-022G17	Ctg333	nf	overgo hyb for CHCHD3	chr1	1811733	chr1	1811733-1811772	also MNT-316
CH260-032F18	Ctg 5	214	overgo hyb for CHCHD3	chr1	1811733	chr1	1811733-1811772	also MNT-316
CH260-043O07	Ctg 5	2453	overgo hyb for CHCHD3	chr1	1811733	chr1	1811733-1811772
CH260-055G11	N/A	nf	overgo hyb for CHCHD3	chr1	1811733	chr1	1811733-1811772	also MNT-316
CH260-057I07	Ctg 5	2453	overgo hyb for CHCHD3	chr1	1811733	chr1	1811733-1811772	also MNT-316
CH260-059M10	Ctg 5	2453	overgo hyb for CHCHD3	chr1	1811733	chr1	1811733-1811772
CH260-063B11	Ctg 5	2453	overgo hyb for CHCHD3	chr1	1811733	chr1	1811733-1811772
CH260-081B09	N/A	nf	overgo hyb for CHCHD3	chr1	1811733	chr1	1811733-1811772
CH260-085D20	N/A	si	overgo hyb for CHCHD3	chr1	1811733	chr1	1811733-1811772	also MNT-316
CH260-090N22	Ctg 5	si	overgo hyb for CHCHD3	chr1	1811733	chr1	1811733-1811772
CH260-108P15	Ctg 5	214	overgo hyb for CHCHD3	chr1	1811733	chr1	1811733-1811772
CH260-122L23	Ctg 5	214	overgo hyb for CHCHD3	chr1	1811733	chr1	1811733-1811772	also MNT-316
CH260-151F12	N/A	nf	overgo hyb for CHCHD3	chr1	1811733	chr1	1811733-1811772
CH260-155O19	N/A	nf	overgo hyb for CHCHD3	chr1	1811733	chr1	1811733-1811772	also MNT-316
CH260-161C20	N/A	nf	overgo hyb for CHCHD3	chr1	1811733	chr1	1811733-1811772	ALSO EH285544, MNT-316
CH260-162F18	N/A	nf	overgo hyb for CHCHD3	chr1	1811733	chr1	1811733-1811772	also MNT-316
CH260-171N20	N/A	nf	overgo hyb for CHCHD3	chr1	1811733	chr1	1811733-1811772
CH260-176I05	N/A	nf	overgo hyb for CHCHD3	chr1	1811733	chr1	1811733-1811772
CH260-179E18	N/A	nf	overgo hyb for CHCHD3	chr1	1811733	chr1	1811733-1811772	also MNT-316
CH260-108P15	Ctg 5	214	at least one end repetitive	chr1	1822846	chr1	1622846-1822846	confirmed by CHCHD3
CH260-008J14	N/A	214	overgo hyb for MNT-316	chr1	1827760	chr1	1827760-1828609	also CHCHD3
CH260-012F05	Ctg 5	nf	overgo hyb for MNT-316	chr1	1827760	chr1	1827760-1828609	also CHCHD3, EH285544
CH260-022G17	Ctg333	nf	overgo hyb for MNT-316	chr1	1827760	chr1	1827760-1828609	also CHCHD3
CH260-031O07	N/A	nf	overgo hyb for MNT-316	chr1	1827760	chr1	1827760-1828609	also EH285544
CH260-032F18	Ctg 5	214	overgo hyb for MNT-316	chr1	1827760	chr1	1827760-1828609	also CHCHD3
CH260-055G11	N/A	nf	overgo hyb for MNT-316	chr1	1827760	chr1	1827760-1828609	also CHCHD3
CH260-057I07	Ctg 5	2453	overgo hyb for MNT-316	chr1	1827760	chr1	1827760-1828609	also CHCHD3
CH260-085D20	N/A	si	overgo hyb for MNT-316	chr1	1827760	chr1	1827760-1828609	also CHCHD3
CH260-122L23	Ctg 5	214	overgo hyb for MNT-316	chr1	1827760	chr1	1827760-1828609	also CHCHD3
CH260-149B08	N/A	nf	overgo hyb for MNT-316	chr1	1827760	chr1	1827760-1828609	also EH285544
CH260-155O19	N/A	nf	overgo hyb for MNT-316	chr1	1827760	chr1	1827760-1828609	also CHCHD3
CH260-161C20	N/A	nf	overgo hyb for MNT-316	chr1	1827760	chr1	1827760-1828609	also CHCHD3, EH285544
CH260-162F18	N/A	nf	overgo hyb for MNT-316	chr1	1827760	chr1	1827760-1828609	also CHCHD3
CH260-168J10	N/A	nf	overgo hyb for MNT-316	chr1	1827760	chr1	1827760-1828609	also EH285544
CH260-174M13	N/A	nf	overgo hyb for MNT-316	chr1	1827760	chr1	1827760-1828609	also EH285544
CH260-176I05	N/A	nf	overgo hyb for MNT-316	chr1	1827760	chr1	1827760-1828609	also CHCHD3
CH260-011O16	Ctg 5	nf	overgo hyb for EH285544	chr1	1958963	chr1	1958963-1959005
CH260-012F05	Ctg 5	nf	overgo hyb for EH285544	chr1	1958963	chr1	1958963-1959005	also CHCHD3, MNT-316
CH260-030I19	N/A	si	overgo hyb for EH285544	chr1	1958963	chr1	1958963-1959005
CH260-031A05	Ctg 5	2400	overgo hyb for EH285544	chr1	1958963	chr1	1958963-1959005	also PLXNA5-2
CH260-031O07	N/A	nf	overgo hyb for EH285544	chr1	1958963	chr1	1958963-1959005	also MNT-316
CH260-140P03	N/A	nf	overgo hyb for EH285544	chr1	1958963	chr1	1958963-1959005
CH260-149B08	N/A	nf	overgo hyb for EH285544	chr1	1958963	chr1	1958963-1959005	also MNT-316
CH260-161C20	N/A	nf	overgo hyb for EH285544	chr1	1958963	chr1	1958963-1959005	also CHCHD3, MNT-316
CH260-165K08	N/A	nf	overgo hyb for EH285544	chr1	1958963	chr1	1958963-1959005	also PLXNA5-2
CH260-168J10	N/A	nf	overgo hyb for EH285544	chr1	1958963	chr1	1958963-1959005	also MNT-316
CH260-174M13	N/A	nf	overgo hyb for EH285544	chr1	1958963	chr1	1958963-1959005	also MNT-316
78TKNMI-014I06T	Ctg 5		one BES (single copy) only	chr1	2001736	chr1	1851736-2001736
78TKNMI-026P11	Ctg 5		initial mr, one end mapped	chr1	2017817	chr1	1867817-2017817
78TKNMI-015G18S	Ctg 5		one BES (single copy) only	chr1	2021028	chr1	1871028-2021028
78TKNMI-027D06	Ctg 5		both BES show consistent hits	chr1	2037817	chr1	2037817-2226276
78TKNMI-017C04	N/A		both BES show consistent hits	chr1	2090322	chr1	2090322-2223060
CH260-031A05	Ctg 5	2400	overgo for PLXNA5-2	chr1	2120076	chr1	2120076-2120117	also EH285544
CH260-032I09	Ctg 5	si	overgo for PLXNA5-2	chr1	2120076	chr1	2120076-2120117
CH260-033B10	N/A	nf	overgo for PLXNA5-2	chr1	2120076	chr1	2120076-2120117
CH260-045L04	Ctg 5	2400	overgo for PLXNA5-2	chr1	2120076	chr1	2120076-2120117	also T27D06S
CH260-077L24	Ctg 5	2400	overgo for PLXNA5-2	chr1	2120076	chr1	2120076-2120117
CH260-129E24	Ctg 5	2400	overgo for PLXNA5-2	chr1	2120076	chr1	2120076-2120117
CH260-153E13	N/A	nf	overgo for PLXNA5-2	chr1	2120076	chr1	2120076-2120117	also T27D06S
CH260-165K08	N/A	nf	overgo for PLXNA5-2	chr1	2120076	chr1	2120076-2120117	also EH285544
CH260-045L04	Ctg 5	2400	overgo for T27D06S	chr1	2226235	chr1	2226235-2226276	also PLXNA5-2
CH260-055G22	N/A	nf	overgo for T27D06S	chr1	2226235	chr1	2226235-2226276	also PLXNAmid
CH260-153E13	N/A	nf	overgo for T27D06S	chr1	2226235	chr1	2226235-2226276	also PLXNA5-2
CH260-012K15	Ctg 5	si	overgo hyb for PLXNAmid	chr1	2328464	chr1	2328464-2328501
CH260-023G19	Ctg 5	2903	overgo hyb for PLXNAmid	chr1	2328464	chr1	2328464-2328501
CH260-055G22	N/A	nf	overgo hyb for PLXNAmid	chr1	2328464	chr1	2328464-2328501	also T27D06S
CH260-119E08	Ctg 5	2903	overgo hyb for PLXNAmid	chr1	2328464	chr1	2328464-2328501
CH260-150L16	N/A	nf	overgo hyb for PLXNAmid	chr1	2328464	chr1	2328464-2328501
CH260-108N02	Ctg 5	4165	both BES show consistent hits	chr1	2434073	chr1	2434073-2607758
78TKNMI-011O04	N/A		both ends mapped, one or both repetitive	chr1	2484397	chr1	2484397-2643821
78TKNMI-004I06	N/A		both ends mapped, one or both repetitive	chr1	2564325	chr1	2564325-2636122
CH260-040D15	Ctg286	nf	overgo for 108N02T	chr1	2607493	chr1	2607493-2607533
CH260-043M06	Ctg 5	2903	overgo for 108N02T	chr1	2607493	chr1	2607493-2607533
CH260-048O06	N/A	si	overgo for 108N02T	chr1	2607493	chr1	2607493-2607533
CH260-108N02	Ctg 5	4165	overgo for 108N02T	chr1	2607493	chr1	2607493-2607533
CH260-130C05	Ctg 5	4165	overgo for 108N02T	chr1	2607493	chr1	2607493-2607533
CH260-167J15	N/A	nf	overgo for 108N02T	chr1	2607493	chr1	2607493-2607533
CH260-169E15	N/A	nf	overgo for 108N02T	chr1	2607493	chr1	2607493-2607533
CH260-188M03	N/A	nf	overgo for 108N02T	chr1	2607493	chr1	2607493-2607533	also 111G18T
CH260-192I04	N/A	nf	overgo for 108N02T	chr1	2607493	chr1	2607493-2607533
78TKNMI-021M03T	N/A		one BES (single copy) only	chr1	2689491	chr1	2539491-2689491
CH260-111G18	N/A	si	at least one end repetitive	chr1	2724808	chr1	2640542-2725283
CH260-001J01	Ctg 5	si	overgo for 111G18T	chr1	2725248	chr1	2725248-2725283
CH260-017J03	N/A	si	overgo for 111G18T	chr1	2725248	chr1	2725248-2725283
CH260-018P24	N/A	nf	overgo for 111G18T	chr1	2725248	chr1	2725248-2725283
CH260-049M23	Ctg 5	si	overgo for 111G18T	chr1	2725248	chr1	2725248-2725283
CH260-092C03	Ctg 5	38	overgo for 111G18T	chr1	2725248	chr1	2725248-2725283
CH260-104K01	Ctg 5	38	overgo for 111G18T	chr1	2725248	chr1	2725248-2725283
CH260-111G18	N/A	si	overgo for 111G18T	chr1	2725248	chr1	2725248-2725283
CH260-121O02	Ctg 5	si	overgo for 111G18T	chr1	2725248	chr1	2725248-2725283
CH260-132F10	Ctg 5	si	overgo for 111G18T	chr1	2725248	chr1	2725248-2725283
CH260-144E02	N/A	nf	overgo for 111G18T	chr1	2725248	chr1	2725248-2725283
CH260-147B02	N/A	nf	overgo for 111G18T	chr1	2725248	chr1	2725248-2725283
CH260-170G23	N/A	nf	overgo for 111G18T	chr1	2725248	chr1	2725248-2725283
CH260-172F24	N/A	nf	overgo for 111G18T	chr1	2725248	chr1	2725248-2725283
CH260-181A13	N/A	nf	overgo for 111G18T	chr1	2725248	chr1	2725248-2725283
CH260-188M03	N/A	nf	overgo for 111G18T	chr1	2725248	chr1	2725248-2725283	also 108N02T
CH260-103A19	N/A	2076	both BES show consistent hits	chr1	2804821	chr1	2804821-3047485	confirmed by CR390082, MKLN1
CH260-001J01	Ctg 5	si	at least one end repetitive	chr1	2825009	chr1	2640548-2825727	confirmed by 118G18T
CH260-104K01	Ctg 5	38	at least one end repetitive	chr1	2866400	chr1	2640566-2866835	confirmed by 118G18T
CH260-092C03	Ctg 5	38	at least one end repetitive	chr1	2886364	chr1	2640569-2886821	confirmed by 118G18T
78TKNMI-019N24	N/A		both BES show consistent hits	chr1	2898531	chr1	2898531-3067652
CH260-031L05	N/A	2076	overgo hyb for CR390082	chr1	2909859	chr1	2909859-2909898	also MKLN1
CH260-037C24	N/A	nf	overgo hyb for CR390082	chr1	2909859	chr1	2909859-2909898	also MKLN1
CH260-103A19	N/A	2076	overgo hyb for CR390082	chr1	2909859	chr1	2909859-2909898	also MKLN1
CH260-159N24	N/A	nf	overgo hyb for CR390082	chr1	2909859	chr1	2909859-2909898	also MKLN1
CH260-168O20	N/A	nf	overgo hyb for CR390082	chr1	2909859	chr1	2909859-2909898	also MKLN1
78TKNMI-017L15T	N/A		one BES (single copy) only	chr1	2914419	chr1	2764419-2914419
78TKNMI-018I23T	Ctg4		one BES (single copy) only	chr1	2967398	chr1	2967398-3117398
CH260-024F20	N/A	nf	overgo hyb for MKLN1	chr1	2972795	chr1	2972795-2972835	also MNT-285
CH260-031L05	N/A	2076	overgo hyb for MKLN1	chr1	2972795	chr1	2972795-2972835	also CR390082
CH260-037C24	N/A	nf	overgo hyb for MKLN1	chr1	2972795	chr1	2972795-2972835	also CR390082
CH260-048A23	N/A	si	overgo hyb for MKLN1	chr1	2972795	chr1	2972795-2972835	also MNT-285
CH260-103A19	N/A	2076	overgo hyb for MKLN1	chr1	2972795	chr1	2972795-2972835	also CR390082
CH260-146H11	N/A	nf	overgo hyb for MKLN1	chr1	2972795	chr1	2972795-2972835
CH260-151C16	N/A	nf	overgo hyb for MKLN1	chr1	2972795	chr1	2972795-2972835
CH260-159N24	N/A	nf	overgo hyb for MKLN1	chr1	2972795	chr1	2972795-2972835	also CR390082
CH260-168O20	N/A	nf	overgo hyb for MKLN1	chr1	2972795	chr1	2972795-2972835	also CR390082
78TKNMI-013O06T	Ctg4		one BES (single copy) only	chr1	3005010	chr1	2855010-3005010
78TKNMI-011C13	Ctg 4		both BES show consistent hits	chr1	3008976	chr1	3008976-3167350
78TKNMI-010H23T	Ctg 4		one BES (single copy) only	chr1	3039530	chr1	3039530-3189530
CH260-024F20	N/A	nf	overgo hyb for MNT-285	chr1	3130324	chr1	3130324-3131123	also MKLN1
CH260-034H22	N/A	nf	overgo hyb for MNT-285	chr1	3130324	chr1	3130324-3131123	also AI981327
CH260-035P23	N/A	nf	overgo hyb for MNT-285	chr1	3130324	chr1	3130324-3131123	also AI981327
CH260-048A23	N/A	si	overgo hyb for MNT-285	chr1	3130324	chr1	3130324-3131123	also MKLN1
CH260-058I17	Ctg 4	si	overgo hyb for MNT-285	chr1	3130324	chr1	3130324-3131123	also AI981327
CH260-071J13	Ctg 4	31	overgo hyb for MNT-285	chr1	3130324	chr1	3130324-3131123	also AI981327
CH260-083P20	N/A	nf	overgo hyb for MNT-285	chr1	3130324	chr1	3130324-3131123
CH260-158N09	N/A	nf	overgo hyb for MNT-285	chr1	3130324	chr1	3130324-3131123	also AI981327
CH260-165K11	N/A	nf	overgo hyb for MNT-285	chr1	3130324	chr1	3130324-3131123	also AI981327
CH260-111H01	Ctg 4	31	both BES show consistent hits	chr1	3132560	chr1	3132560-3171825	confirmed by AI981327
78TKNMI-003D04	Ctg 4		initial mr, one end mapped	chr1	3144763	chr1	3144763-3294763
CH260-034H22	N/A	nf	overgo hyb for AI981327	chr1	3149156	chr1	3149156-3149195	also MNT-285
CH260-035P23	N/A	nf	overgo hyb for AI981327	chr1	3149156	chr1	3149156-3149195	also MNT-285
CH260-036I15	N/A	nf	overgo hyb for AI981327	chr1	3149156	chr1	3149156-3149195
CH260-043B08	Ctg 4	31	overgo hyb for AI981327	chr1	3149156	chr1	3149156-3149195
CH260-058I17	Ctg 4	si	overgo hyb for AI981327	chr1	3149156	chr1	3149156-3149195	also MNT-285
CH260-071J13	Ctg 4	31	overgo hyb for AI981327	chr1	3149156	chr1	3149156-3149195	also MNT-285
CH260-111H01	Ctg 4	31	overgo hyb for AI981327	chr1	3149156	chr1	3149156-3149195
CH260-158N09	N/A	nf	overgo hyb for AI981327	chr1	3149156	chr1	3149156-3149195	also MNT-285
CH260-165K11	N/A	nf	overgo hyb for AI981327	chr1	3149156	chr1	3149156-3149195	also MNT-285
CH260-101F17	Ctg 4	31	both BES show consistent hits	chr1	3154454	chr1	3154454-3420951
CH260-113L06	Ctg 4	31	both BES show consistent hits	chr1	3161073	chr1	3161073-3443602
CH260-109J13	Ctg 4	si	both BES show consistent hits	chr1	3239324	chr1	3239324-3463433
78TKNMI-002K09S	N/A		one BES (single copy) only	chr1	3256063	chr1	3106063-3256063
78TKNMI-016J08T	N/A		one BES (single copy) only	chr1	3301131	chr1	3151131-3301131
CH260-092A10	N/A	nf	both BES show consistent hits	chr1	3343006	chr1	3343006-3622878
78TKNMI-003G06	Ctg 6		both BES show consistent hits	chr1	3464970	chr1	3464970-3670804
CH260-113A12	N/A	si	both BES show consistent hits	chr1	3583601	chr1	3583601-3867706	confirmed by MNT-318
CH260-105M17	Ctg 6	31	both BES show consistent hits	chr1	3591610	chr1	3591610-3793279	confirmed by MNT-318
CH260-102K22	Ctg 6	31	both BES show consistent hits	chr1	3653345	chr1	3653345-3867716	confirmed by MNT-318
78TKNMI-020J12S	Ctg 6		one BES (single copy) only	chr1	3682815	chr1	3532815-3682815
78TKNMI-001G12S	N/A		one BES (single copy) only	chr1	3740835	chr1	3590835-3740835
CH260-097K05	N/A	3242	both BES show consistent hits	chr1	3750476	chr1	3750476-3958325	confirmed by MNT-318
CH260-092L12	N/A	233	at least one end repetitive	chr1	3763722	chr1	3763722-3963722	confirmed by MNT-318
CH260-008G11	Ctg 6	233	overgo hyb for MNT-318	chr1	3781713	chr1	3781713-3781806
CH260-038E05	N/A	31	overgo hyb for MNT-318	chr1	3781713	chr1	3781713-3781806
CH260-082F19	Ctg 6	233	overgo hyb for MNT-318	chr1	3781713	chr1	3781713-3781806
CH260-092L12	N/A	233	overgo hyb for MNT-318	chr1	3781713	chr1	3781713-3781806
CH260-097K05	N/A	3242	overgo hyb for MNT-318	chr1	3781713	chr1	3781713-3781806
CH260-102K22	Ctg 6	31	overgo hyb for MNT-318	chr1	3781713	chr1	3781713-3781806
CH260-105M17	Ctg 6	31	overgo hyb for MNT-318	chr1	3781713	chr1	3781713-3781806
CH260-113A12	N/A	si	overgo hyb for MNT-318	chr1	3781713	chr1	3781713-3781806
CH260-154J15	N/A	nf	overgo hyb for MNT-318	chr1	3781713	chr1	3781713-3781806
78TKNMI-006D22	N/A		both ends mapped, one or both repetitive	chr1	3916757	chr1	3916757-4152942
78TKNMI-028N07S	N/A		one BES (single copy) only	chr1	3919833	chr1	3919833-4069833
78TKNMI-002J02T	N/A		one BES (single copy) only	chr1	3941362	chr1	3791362-3941362
78TKNMI-015H02	N/A		both BES show consistent hits	chr1	4093001	chr1	4093001-4315068
CH260-004J17	N/A	nf	overgo hyb for ITIH5	chr1	4110382	chr1	4110382-4110421	also TAF3, ATP5C1
CH260-006B12	N/A	nf	overgo hyb for ITIH5	chr1	4110382	chr1	4110382-4110421
CH260-006F10	N/A	nf	overgo hyb for ITIH5	chr1	4110382	chr1	4110382-4110421
CH260-026H08	N/A	nf	overgo hyb for ITIH5	chr1	4110382	chr1	4110382-4110421
CH260-029B01	Ctg 434 (chr_20)	2226	overgo hyb for ITIH5	chr1	4110382	chr1	4110382-4110421
CH260-031N20	Ctg 434 (chr_20)	2226	overgo hyb for ITIH5	chr1	4110382	chr1	4110382-4110421
CH260-044I19	Ctg 434 (chr_20)	829	overgo hyb for ITIH5	chr1	4110382	chr1	4110382-4110421
CH260-050F06	Ctg7	252	overgo hyb for ITIH5	chr1	4110382	chr1	4110382-4110421	also TAF3, ATP5C1, GATA3
CH260-051O13	N/A	3242	overgo hyb for ITIH5	chr1	4110382	chr1	4110382-4110421
CH260-076H11	Ctg 434 (chr_20)	829	overgo hyb for ITIH5	chr1	4110382	chr1	4110382-4110421
CH260-092P10	Ctg 434 (chr_20)	829	overgo hyb for ITIH5	chr1	4110382	chr1	4110382-4110421
CH260-093C19	Ctg 434 (chr_20)	2226	overgo hyb for ITIH5	chr1	4110382	chr1	4110382-4110421
CH260-115A05	Ctg233, probably bad fp	nf	overgo hyb for ITIH5	chr1	4110382	chr1	4110382-4110421
CH260-125M08	Ctg7	si	overgo hyb for ITIH5	chr1	4110382	chr1	4110382-4110421	also ATP5C1
CH260-128M08	Ctg 434 (chr_20)	829	overgo hyb for ITIH5	chr1	4110382	chr1	4110382-4110421
CH260-134O12	N/A	233	overgo hyb for ITIH5	chr1	4110382	chr1	4110382-4110421	also ATP5C1
CH260-145B02	N/A	nf	overgo hyb for ITIH5	chr1	4110382	chr1	4110382-4110421
CH260-154O16	N/A	nf	overgo hyb for ITIH5	chr1	4110382	chr1	4110382-4110421
CH260-156N14	N/A	nf	overgo hyb for ITIH5	chr1	4110382	chr1	4110382-4110421
CH260-171G03	N/A	nf	overgo hyb for ITIH5	chr1	4110382	chr1	4110382-4110421	also TAF3, ATP5C1
CH260-172C05	N/A	nf	overgo hyb for ITIH5	chr1	4110382	chr1	4110382-4110421	also TAF3, ATP5C1, GATA3
CH260-004J17	N/A	nf	overgo hyb for ATP5C1	chr1	4180542	chr1	4,180,542-4,180,580	also ITIH5, TAF3
CH260-007E07	N/A	nf	overgo hyb for ATP5C1	chr1	4180542	chr1	4,180,542-4,180,580	also TAF3
CH260-050F06	Ctg 7	252	overgo hyb for ATP5C1	chr1	4180542	chr1	4,180,542-4,180,580	also ITIH5, TAF3, GATA3
CH260-125M08	Ctg 7	si	overgo hyb for ATP5C1	chr1	4180542	chr1	4,180,542-4,180,580	also ITIH5
CH260-134O12	N/A	233	overgo hyb for ATP5C1	chr1	4180542	chr1	4,180,542-4,180,580	also ITIH5
CH260-171G03	N/A	nf	overgo hyb for ATP5C1	chr1	4180542	chr1	4,180,542-4,180,580	also ITIH5, TAF3
CH260-172C05	N/A	nf	overgo hyb for ATP5C1	chr1	4180542	chr1	4,180,542-4,180,580	also ITIH5, TAF3, GATA3
CH260-004H15	N/A	nf	overgo hyb for TAF3	chr1	4278507	chr1	4278507-4278544
CH260-004J17	N/A	nf	overgo hyb for TAF3	chr1	4278507	chr1	4278507-4278544	also ITIH5, ATP5C1
CH260-007E07	N/A	nf	overgo hyb for TAF3	chr1	4278507	chr1	4278507-4278544	also ATP5C1
CH260-009L12	Ctg 7	732	overgo hyb for TAF3	chr1	4278507	chr1	4278507-4278544	also GATA3
CH260-050F06	Ctg 7	252	overgo hyb for TAF3	chr1	4278507	chr1	4278507-4278544	also ITIH5, ATP5C1, GATA3
CH260-052D24	Ctg 7	252	overgo hyb for TAF3	chr1	4278507	chr1	4278507-4278544	also GATA3
CH260-068J01	Ctg 7	252	overgo hyb for TAF3	chr1	4278507	chr1	4278507-4278544	also GATA3
CH260-117O01	N/A	nf	overgo hyb for TAF3	chr1	4278507	chr1	4278507-4278544	also GATA3
CH260-153G13	N/A	nf	overgo hyb for TAF3	chr1	4278507	chr1	4278507-4278544	also GATA3
CH260-171G03	N/A	nf	overgo hyb for TAF3	chr1	4278507	chr1	4278507-4278544	also ITIH5, ATP5C1
CH260-172C05	N/A	nf	overgo hyb for TAF3	chr1	4278507	chr1	4278507-4278544	also ITIH5, ATP5C1, GATA3
78TKNMI-013K02	Ctg786		Inconsistent because T7 end is on chromosome chr1 and Sp6 is on chromosome chrUn_random.	chr1	4285589	chr1	4285589-4400269
CH260-009L12	Ctg 7	732	overgo for GATA3	chr1	4365408	chr1	4365408-4365445	also TAF3
CH260-050F06	Ctg 7	252	overgo for GATA3	chr1	4365408	chr1	4365408-4365445	also ITIH5, ATP5C1, TAF3
CH260-052D24	Ctg 7	252	overgo for GATA3	chr1	4365408	chr1	4365408-4365445	also TAF3
CH260-068J01	Ctg 7	252	overgo for GATA3	chr1	4365408	chr1	4365408-4365445	also TAF3
CH260-115H02	Ctg 7	732	overgo for GATA3	chr1	4365408	chr1	4365408-4365445
CH260-116N10	N/A	nf	overgo for GATA3	chr1	4365408	chr1	4365408-4365445
CH260-117O01	N/A	nf	overgo for GATA3	chr1	4365408	chr1	4365408-4365445	also TAF3
CH260-119A13	N/A	nf	overgo for GATA3	chr1	4365408	chr1	4365408-4365445
CH260-123J01	Ctg 7	732	overgo for GATA3	chr1	4365408	chr1	4365408-4365445
CH260-153G13	N/A	nf	overgo for GATA3	chr1	4365408	chr1	4365408-4365445	also TAF3
CH260-172C05	N/A	nf	overgo for GATA3	chr1	4365408	chr1	4365408-4365445	also ITIH5, ATP5C1, TAF3
78TKNMI-012M14	Ctg 7		both BES show consistent hits	chr1	4392535	chr1	4392535-4454425
CH260-090O23	Ctg 7	140	both BES show consistent hits	chr1	4415574	chr1	4415574-4609670
CH260-098B21	Ctg 7	140	both BES show consistent hits	chr1	4431905	chr1	4431905-4678807
CH260-002O06_T7	Ctg 7	140	one BES (single copy) only	chr1	4602328	chr1	4602328-4802328
CH260-096F07	Ctg 7	140	both BES show consistent hits	chr1	4685543	chr1	4685543-4874271
78TKNMI-012F06	Ctg 7		both ends mapped, one or both repetitive	chr1	4752444	chr1	4752444-4928798
CH260-002I06_T7	Ctg 7	140	one BES (single copy) only	chr1	4789468	chr1	4589468-4789468
CH260-108C18	N/A	si	both BES show consistent hits	chr1	4883344	chr1	4883344-5074212	confirmed by MNT-314, MNT-096
CH260-009K19	N/A	nf	overgo hyb for MNT-314	chr1	4891503	chr1	4891503-4892001 and chrUn_random	also pos for MNT-096
CH260-028B07	Clone in Ctg 7	140	overgo hyb for MNT-314	chr1	4891503	chr1	4891503-4892001 and chrUn_random	also pos for MNT-096
CH260-108C18	N/A	si	overgo hyb for MNT-314	chr1	4891503	chr1	4891503-4892001 and chrUn_random	also pos for MNT-096
78TKNMI-004E02S	N/A		one BES (single copy) only	chr1	4917104	chr1	4767104-4917104
78TKNMI-026F05	N/A		both BES show consistent hits	chr1	4950665	chr1	4950665-5092434
CH260-009K19	N/A	nf	overgo hyb for MNT-096	chr1	5019088	chr1	5019088-5019938	also maybe pos for MNT-314
CH260-028B07	Clone in Ctg 7	140	overgo hyb for MNT-096	chr1	5019088	chr1	5019088-5019938	also maybe pos for MNT-314
CH260-081I05	Ctg 2	974	overgo hyb for MNT-096	chr1	5019088	chr1	5019088-5019938	also pos for Contig53.137 and 103N17T
CH260-088L22	N/A	nf	overgo hyb for MNT-096	chr1	5019088	chr1	5019088-5019938
CH260-108C18	N/A	si	overgo hyb for MNT-096	chr1	5019088	chr1	5019088-5019938	also maybe pos for MNT-314
CH260-117L07	Ctg 2	974	overgo hyb for MNT-096	chr1	5019088	chr1	5019088-5019938	also pos for Contig53.137 and 103N17T
CH260-126C12	Ctg 2*	8	overgo hyb for MNT-096	chr1	5019088	chr1	5019088-5019938	also pos for Contig53.137
CH260-138P23	N/A	nf	overgo hyb for MNT-096	chr1	5019088	chr1	5019088-5019938
78TKNMI-001P16	N/A		both BES show consistent hits	chr1	5070397	chr1	5070397-5126925
78TKNMI-027D12	Ctg 2		both BES show consistent hits	chr1	5093959	chr1	5093959-5268937
CH260-003L10	N/A	nf	overgo hyb for Contig53.137	chr1	5143624	chr1	5143624-5143667
CH260-005K12	N/A	nf	overgo hyb for Contig53.137	chr1	5143624	chr1	5143624-5143667	also 103N17T
CH260-014N01	Ctg 2	1626	overgo hyb for Contig53.137	chr1	5143624	chr1	5143624-5143667	also 103N17T
CH260-062K19	Ctg 2	1626	overgo hyb for Contig53.137	chr1	5143624	chr1	5143624-5143667	also 103N17T
CH260-072K22	Ctg 2	1626	overgo hyb for Contig53.137	chr1	5143624	chr1	5143624-5143667	also 103N17T
CH260-081I05	Ctg 2	974	overgo hyb for Contig53.137	chr1	5143624	chr1	5143624-5143667	also MNT-096 and 103N17T
CH260-117L07	Ctg 2	974	overgo hyb for Contig53.137	chr1	5143624	chr1	5143624-5143667	also MNT-096 and 103N17T
CH260-126C12	Ctg 2*	8	overgo hyb for Contig53.137	chr1	5143624	chr1	5143624-5143667	also MNT-096
CH260-130B15	Ctg 2	1626	overgo hyb for Contig53.137	chr1	5143624	chr1	5143624-5143667	also 103N17T
CH260-157C01	N/A	nf	overgo hyb for Contig53.137	chr1	5143624	chr1	5143624-5143667	also 103N17T
CH260-169H11	N/A	nf	overgo hyb for Contig53.137	chr1	5143624	chr1	5143624-5143667	also 103N17T
CH260-187M22	N/A	nf	overgo hyb for Contig53.137	chr1	5143624	chr1	5143624-5143667	also 103N17T
CH260-103N17	Ctg 2	2632	both BES show consistent hits	chr1	5190536	chr1	5190536-5390060
CH260-005K12	N/A	nf	overgo for 103N17T	chr1	5190608	chr1	5190608-5190644	also Contig53.137
CH260-014N01	Ctg 2	1626	overgo for 103N17T	chr1	5190608	chr1	5190608-5190644	also Contig53.137
CH260-015F11	Ctg 2	si	overgo for 103N17T	chr1	5190608	chr1	5190608-5190644
CH260-046I17	Ctg 2	1626	overgo for 103N17T	chr1	5190608	chr1	5190608-5190644
CH260-062K19	Ctg 2	1626	overgo for 103N17T	chr1	5190608	chr1	5190608-5190644	also Contig53.137
CH260-072K22	Ctg 2	1626	overgo for 103N17T	chr1	5190608	chr1	5190608-5190644	also Contig53.137
CH260-081I05	Ctg 2	974	overgo for 103N17T	chr1	5190608	chr1	5190608-5190644	also Contig53.137 and MNT-096
CH260-103N17	Ctg 2	2632	overgo for 103N17T	chr1	5190608	chr1	5190608-5190644
CH260-117L07	Ctg 2	974	overgo for 103N17T	chr1	5190608	chr1	5190608-5190644	also Contig53.137 and MNT-096
CH260-130B15	Ctg 2	1626	overgo for 103N17T	chr1	5190608	chr1	5190608-5190644	also Contig53.137
CH260-141A22	N/A	nf	overgo for 103N17T	chr1	5190608	chr1	5190608-5190644
CH260-157C01	N/A	nf	overgo for 103N17T	chr1	5190608	chr1	5190608-5190644	also Contig53.137
CH260-169H11	N/A	nf	overgo for 103N17T	chr1	5190608	chr1	5190608-5190644	also Contig53.137
CH260-187M22	N/A	nf	overgo for 103N17T	chr1	5190608	chr1	5190608-5190644	also Contig53.137
CH260-107L15	Ctg 2	2632	both BES show consistent hits	chr1	5300035	chr1	5300035-5571738
78TKNMI-004F19	Ctg 2		both ends mapped, one or both repetitive	chr1	5307547	chr1	5307547-5506294
CH260-110P09	Ctg 2	1880	both BES show consistent hits	chr1	5323475	chr1	5323475-5518514
CH260-110E05	Ctg 2	si	both BES show consistent hits	chr1	5472710	chr1	5472710-5724991
CH260-109J18	Ctg 2	2632	at least one end repetitive	chr1	5518127	chr1	5256799-5518300
78TKNMI-022P17T	Ctg 2		one BES (single copy) only	chr1	5567552	chr1	5417552-5567552
CH260-108I14	Ctg 2	252	both BES show consistent hits	chr1	5635541	chr1	5635541-5892460
78TKNMI-017I24	N/A		both ends mapped, one or both repetitive	chr1	5673401	chr1	5673401-5746784
78TKNMI-021N23	N/A		both BES show consistent hits	chr1	5741723	chr1	5741723-5872605
CH260-011E01	N/A	si	overgo hyb for ADL0160	chr1	5926978	chr1	5926978-5927272
CH260-034P22	N/A	nf	overgo hyb for ADL0160	chr1	5926978	chr1	5926978-5927272
CH260-035I12	N/A	nf	overgo hyb for ADL0160	chr1	5926978	chr1	5926978-5927272
CH260-046H18	Ctg 2	252	overgo hyb for ADL0160	chr1	5926978	chr1	5926978-5927272
CH260-048C01	N/A	252	overgo hyb for ADL0160	chr1	5926978	chr1	5926978-5927272
CH260-048L10	Ctg 2	252	overgo hyb for ADL0160	chr1	5926978	chr1	5926978-5927272
CH260-055B04	N/A	nf	overgo hyb for ADL0160	chr1	5926978	chr1	5926978-5927272
CH260-055M01	N/A	nf	overgo hyb for ADL0160	chr1	5926978	chr1	5926978-5927272
CH260-066M23	Ctg 2	252	overgo hyb for ADL0160	chr1	5926978	chr1	5926978-5927272
CH260-077J01	N/A	951	overgo hyb for ADL0160	chr1	5926978	chr1	5926978-5927272
CH260-118L02	Ctg 2	252	overgo hyb for ADL0160	chr1	5926978	chr1	5926978-5927272
CH260-137J07	N/A	nf	overgo hyb for ADL0160	chr1	5926978	chr1	5926978-5927272
CH260-150P11	N/A	nf	overgo hyb for ADL0160	chr1	5926978	chr1	5926978-5927272
CH260-155G24	N/A	nf	overgo hyb for ADL0160	chr1	5926978	chr1	5926978-5927272
CH260-165C02	N/A	nf	overgo hyb for ADL0160	chr1	5926978	chr1	5926978-5927272
CH260-168K16	N/A	nf	overgo hyb for ADL0160	chr1	5926978	chr1	5926978-5927272
CH260-176C01	N/A	nf	overgo hyb for ADL0160	chr1	5926978	chr1	5926978-5927272
CH260-177G02	N/A	nf	overgo hyb for ADL0160	chr1	5926978	chr1	5926978-5927272
CH260-185C06	N/A	nf	overgo hyb for ADL0160	chr1	5926978	chr1	5926978-5927272
CH260-185E06	N/A	nf	overgo hyb for ADL0160	chr1	5926978	chr1	5926978-5927272
78TKNMI-025E09	N/A		both BES show consistent hits	chr1	5933769	chr1	5933769-6051787
CH260-103J21	Ctg 2	951	both BES show consistent hits	chr1	5963469	chr1	5963469-6271494
CH260-108K08	Ctg 2	252	both BES show consistent hits	chr1	6040630	chr1	6040630-6271182
78TKNMI-008C12S	Ctg 2		one BES (single copy) only	chr1	6145111	chr1	5995111-6145111
CH260-103G12	Ctg 2	951	both BES show consistent hits	chr1	6179375	chr1	6179375-6440716	confirmed by CR406387
CH260-103L24	Ctg 2	951	at least one end repetitive	chr1	6197131	chr1	6197131-6503988	confirmed by CR406387
CH260-109A03	Ctg 2	951	at least one end repetitive	chr1	6230020	chr1	6230020-6400015	confirmed by CR406387
CH260-109E03_T7	Ctg 2	951	one BES (single copy) only	chr1	6232706	chr1	6232706-6432706	confirmed by CR406387
78TKNMI-012J23T	Ctg 2		one BES (single copy) only	chr1	6333163	chr1	6183163-6333163
78TKNMI-024P19	Ctg 2		initial mr but both BES consistent	chr1	6352355	chr1	6352355-6532568
CH260-018L22	Ctg 2	si	overgo hyb for CR406387	chr1	6369139	chr1	6369139-6369181
CH260-047E07	Ctg 2	951	overgo hyb for CR406387	chr1	6369139	chr1	6369139-6369181
CH260-047E22	Ctg 2	951	overgo hyb for CR406387	chr1	6369139	chr1	6369139-6369181
CH260-050B15	N/A	4583	overgo hyb for CR406387	chr1	6369139	chr1	6369139-6369181	also pos for CAMK1D
CH260-052K23	N/A	nf	overgo hyb for CR406387	chr1	6369139	chr1	6369139-6369181
CH260-053N13	N/A	nf	overgo hyb for CR406387	chr1	6369139	chr1	6369139-6369181
CH260-066P16	N/A	nf	overgo hyb for CR406387	chr1	6369139	chr1	6369139-6369181
CH260-103G12	Ctg 2	951	overgo hyb for CR406387	chr1	6369139	chr1	6369139-6369181
CH260-103L24	Ctg 2	951	overgo hyb for CR406387	chr1	6369139	chr1	6369139-6369181
CH260-109A03	Ctg 2	951	overgo hyb for CR406387	chr1	6369139	chr1	6369139-6369181
CH260-109E03	Ctg 2	951	overgo hyb for CR406387	chr1	6369139	chr1	6369139-6369181
CH260-121D14	Ctg 2	951	overgo hyb for CR406387	chr1	6369139	chr1	6369139-6369181
CH260-145L19	N/A	nf	overgo hyb for CR406387	chr1	6369139	chr1	6369139-6369181
CH260-170G21	N/A	nf	overgo hyb for CR406387	chr1	6369139	chr1	6369139-6369181
78TKNMI-013G03	Ctg 2		initial mr but both BES consistent	chr1	6372209	chr1	6372209-6571924
CH260-097F10	Ctg 2	951	at least one end repetitive	chr1	6472901	chr1	6472901-6673481	confirmed by CAMK1D
78TKNMI-016B06	Ctg 2		both BES show consistent hits	chr1	6498002	chr1	6498002-6650014
78TKNMI-002N09T	N/A		one BES (single copy) only	chr1	6568793	chr1	6418793-6568793
CH260-008F18	Ctg 2	si	overgo hyb for CAMK1D	chr1	6592690	chr1	6592690-6592727
CH260-017N16	Ctg 2	951	overgo hyb for CAMK1D	chr1	6592690	chr1	6592690-6592727
CH260-031L19	Ctg 2	951	overgo hyb for CAMK1D	chr1	6592690	chr1	6592690-6592727
CH260-050B15	N/A	4583	overgo hyb for CAMK1D	chr1	6592690	chr1	6592690-6592727	also CR406387
CH260-054L16	Ctg 2	4583	overgo hyb for CAMK1D	chr1	6592690	chr1	6592690-6592727
CH260-061B20	Ctg 2	951	overgo hyb for CAMK1D	chr1	6592690	chr1	6592690-6592727	also weaker match to MMP2, possible paralogous match
CH260-097F10	Ctg 2	951	overgo hyb for CAMK1D	chr1	6592690	chr1	6592690-6592727
CH260-121E13	Ctg 2	951	overgo hyb for CAMK1D	chr1	6592690	chr1	6592690-6592727
CH260-124N10	N/A	nf	overgo hyb for CAMK1D	chr1	6592690	chr1	6592690-6592727
CH260-177I07	N/A	nf	overgo hyb for CAMK1D	chr1	6592690	chr1	6592690-6592727
CH260-180G06	N/A	nf	overgo hyb for CAMK1D	chr1	6592690	chr1	6592690-6592727
CH260-188M05	N/A	nf	overgo hyb for CAMK1D	chr1	6592690	chr1	6592690-6592727
CH260-189L02	N/A	nf	overgo hyb for CAMK1D	chr1	6592690	chr1	6592690-6592727
78TKNMI-009B02	N/A		both BES show consistent hits	chr1	6650176	chr1	6650176-6816346
78TKNMI-011M15	N/A		initial mr but both BES consistent	chr1	6731607	chr1	6731607-6929801
78TKNMI-020N01	N/A		both BES show consistent hits	chr1	6733439	chr1	6733439-6934078
78TKNMI-002B04T	N/A		one BES (single copy) only	chr1	6765266	chr1	6615266-6765266
CH260-001C15	Ctg 2	951	both BES show consistent hits	chr1	6788114	chr1	6788114-7049253
CH260-095K18	Ctg 2	951	both BES show consistent hits	chr1	6797609	chr1	6797609-6979697
CH260-092B22	Ctg 2	239	at least one end repetitive	chr1	6803165	chr1	6803165-7053028
CH260-106D17	Ctg 2	239	both BES show consistent hits	chr1	6855151	chr1	6855151-7045415
78TKNMI-027E18	Ctg 2		both ends mapped, one or both repetitive	chr1	6919857	chr1	6919857-7108984
78TKNMI-027D04	Ctg 2		both ends mapped, one or both repetitive	chr1	6919915	chr1	6919915-7108973
CH260-090N19	Ctg 2	si	both BES show consistent hits	chr1	6963191	chr1	6963191-7206813
78TKNMI-021P06	Ctg 2		both ends mapped, one or both repetitive	chr1	6976358	chr1	6976358-7200982
78TKNMI-004O11	Ctg 2		both BES show consistent hits	chr1	7057616	chr1	7057616-7247451
78TKNMI-026N12	N/A		both BES show consistent hits	chr1	7059730	chr1	7059730-7155939
78TKNMI-016J20S	N/A		one BES (single copy) only	chr1	7122052	chr1	6972052-7122052
78TKNMI-013J17	N/A		initial mr, one end mapped	chr1	7161933	chr1	7161933-7311933
CH260-096I24	Ctg 2	710	at least one end repetitive	chr1	7290672	chr1	7290672-7524474
CH260-046B18	N/A	239	overgo for 96I24S	chr1	7290673	chr1	7290672-7290710
CH260-071C16	Ctg 2	4589	overgo for 96I24S	chr1	7290673	chr1	7290672-7290710
CH260-076A06	Ctg 2	239	overgo for 96I24S	chr1	7290673	chr1	7290672-7290710
CH260-094P20	Ctg 2	710	overgo for 96I24S	chr1	7290673	chr1	7290672-7290710
CH260-096I24	Ctg 2	710	overgo for 96I24S	chr1	7290673	chr1	7290672-7290710
CH260-104D07	N/A	nf	overgo for 96I24S	chr1	7290673	chr1	7290672-7290710
CH260-137P14	N/A	nf	overgo for 96I24S	chr1	7290673	chr1	7290672-7290710
CH260-153N08	N/A	nf	overgo for 96I24S	chr1	7290673	chr1	7290672-7290710
CH260-157J23	N/A	nf	overgo for 96I24S	chr1	7290673	chr1	7290672-7290710
CH260-192H09	N/A	nf	overgo for 96I24S	chr1	7290673	chr1	7290672-7290710
78TKNMI-011M09			Inconsistent because both reads on same strand.	chr1	7520304	chr1	7520304-141212501	same strand and way too far apart
78TKNMI-018M01	Ctg203		initial mr, one end mapped	chr1	7599850	chr1	7599850-7749850
CH260-010E12	N/A	nf	overgo hyb for FAM107B	chr1	7669123	chr1	7669123-7669166
CH260-019N09	N/A	si	overgo hyb for FAM107B	chr1	7669123	chr1	7669123-7669166
CH260-033C03	N/A	nf	overgo hyb for FAM107B	chr1	7669123	chr1	7669123-7669166
CH260-046C01	Ctg 2	710	overgo hyb for FAM107B	chr1	7669123	chr1	7669123-7669166
CH260-058E23	Ctg 2	710	overgo hyb for FAM107B	chr1	7669123	chr1	7669123-7669166
CH260-062H19	Ctg 2	710	overgo hyb for FAM107B	chr1	7669123	chr1	7669123-7669166
CH260-068C23	Ctg 2	710	overgo hyb for FAM107B	chr1	7669123	chr1	7669123-7669166
CH260-069L24	N/A	si	overgo hyb for FAM107B	chr1	7669123	chr1	7669123-7669166
CH260-082K13	Ctg 2	710	overgo hyb for FAM107B	chr1	7669123	chr1	7669123-7669166
CH260-082L01	Ctg 2	710	overgo hyb for FAM107B	chr1	7669123	chr1	7669123-7669166
CH260-086O19	Ctg203	si	overgo hyb for FAM107B	chr1	7669123	chr1	7669123-7669166
CH260-095O21	Ctg 2	si	overgo hyb for FAM107B	chr1	7669123	chr1	7669123-7669166
CH260-144F22	N/A	nf	overgo hyb for FAM107B	chr1	7669123	chr1	7669123-7669166
CH260-151O22	N/A	nf	overgo hyb for FAM107B	chr1	7669123	chr1	7669123-7669166
CH260-153B24	N/A	nf	overgo hyb for FAM107B	chr1	7669123	chr1	7669123-7669166
CH260-167N14	N/A	nf	overgo hyb for FAM107B	chr1	7669123	chr1	7669123-7669166
CH260-186J05	N/A	nf	overgo hyb for FAM107B	chr1	7669123	chr1	7669123-7669166
CH260-189E15	N/A	nf	overgo hyb for FAM107B	chr1	7669123	chr1	7669123-7669166
CH260-189I05	N/A	nf	overgo hyb for FAM107B	chr1	7669123	chr1	7669123-7669166
CH260-190B19	N/A	nf	overgo hyb for FAM107B	chr1	7669123	chr1	7669123-7669166
78TKNMI-016E05	N/A		both BES show consistent hits	chr1	7737646	chr1	7737646-7914993
78TKNMI-016I18	N/A		both BES show consistent hits	chr1	7737698	chr1	7737698-7914953
78TKNMI-028D10	N/A		both ends mapped, one or both repetitive	chr1	7782086	chr1	7782086-8061535
CH260-094G08	Ctg2	710	both BES show consistent hits	chr1	7835991	chr1	7835991-8151114
78TKNMI-025A02T	Ctg203		one BES (single copy) only	chr1	7839185	chr1	7689185-7839185
CH260-096G08	Ctg2	710	both BES show consistent hits	chr1	7888713	chr1	7888713-8159753
CH260-111P21	Ctg2	783	both BES show consistent hits	chr1	8019576	chr1	8019576-8387504
78TKNMI-023N19	N/A		initial mr, one end mapped	chr1	8086004	chr1	7936004-8086004
78TKNMI-003E16	N/A		both ends mapped, one or both repetitive	chr1	8159951	chr1	8159951-8364055
CH260-105L05	Ctg2	344	both BES show consistent hits	chr1	8231187	chr1	8231187-8482923
78TKNMI-018H02	Ctg2		both BES show consistent hits	chr1	8278100	chr1	8278100-8425276
78TKNMI-015H13	N/A		both ends mapped, one or both repetitive	chr1	8280961	chr1	8280961-8477744
CH260-002E20	Ctg2	4473	both BES show consistent hits	chr1	8315790	chr1	8315790-8567509
78TKNMI-006N15	Ctg233		both ends mapped, one or both repetitive	chr1	8485695	chr1	8485695-8671451
CH260-002E20	Ctg2	4473	overgo for 2E20T	chr1	8567471	chr1	8567471-8567509
CH260-088A17	N/A	si	overgo for 2E20T	chr1	8567471	chr1	8567471-8567509
CH260-121N02	Ctg2	2991	overgo for 2E20T	chr1	8567471	chr1	8567471-8567509
CH260-107D09	N/A	nf	both BES show consistent hits	chr1	8659130	chr1	8659130-8962920
78TKNMI-022D20S	N/A		one BES (single copy) only	chr1	8689220	chr1	8689220-8839220
78TKNMI-017L12	N/A		both ends mapped, one or both repetitive	chr1	8723693	chr1	8723693-8880748
78TKNMI-002C05	N/A		both BES show consistent hits	chr1	8867109	chr1	8867109-8969287
78TKNMI-019J16	Ctg3		both BES show consistent hits	chr1	8896477	chr1	8896477-9110897
CH260-103O24	Ctg3	2991	both BES show consistent hits	chr1	8912939	chr1	8912939-9076864
CH260-099B23	Ctg3	2991	both BES show consistent hits	chr1	8952461	chr1	8952461-9189131
CH260-102E22_T7	Ctg233	61	one BES (single copy) only	chr1	8962520	chr1	8762520-8962520
78TKNMI-019A16T	Ctg3		one BES (single copy) only	chr1	8977229	chr1	8977229-9127229
78TKNMI-002M06	Ctg3		both BES show consistent hits	chr1	9044678	chr1	9044678-9220398
78TKNMI-027J20	Ctg3		both BES show consistent hits	chr1	9080577	chr1	9080577-9253711
78TKNMI-027A12	Ctg3		both BES show consistent hits	chr1	9080587	chr1	9080587-9253711
78TKNMI-019F05	N/A		both BES show consistent hits	chr1	9094287	chr1	9094287-9161237
CH260-102B16	Ctg3	61	both BES show consistent hits	chr1	9181644	chr1	9181644-9416093	confirmed by 108D04S
CH260-106C06	Ctg3	61	both BES show consistent hits	chr1	9181693	chr1	9181693-9430397	confirmed by 108D04S
CH260-089J10	N/A	si	both BES show consistent hits	chr1	9222275	chr1	9222275-9452357	confirmed by 108D04S
CH260-089B06_SP6	N/A	nf	one BES (single copy) only	chr1	9350338	chr1	9350338-9550338	confirmed by 108D04S
CH260-106M11	Ctg3	3245	both BES show consistent hits	chr1	9374487	chr1	9374487-9627595	confirmed by 108D04S, T17G06T, NOT BY SEMA3A ( 2of 4 filt pos)
78TKNMI-013O10S	N/A		one BES (single copy) only	chr1	9396352	chr1	9396352-9546352
CH260-108D04	Ctg3	3245	Inconsistent because bad insert size: 661350.	chr1	9396936	chr1	9396937-10058286	rearrangement of segment between SEMA genes to 74.57 or assembly error
CH260-024O13	Ctg 3	61	overgo hyb for 108D04S	chr1	9397191	chr1	9397191-9397234
CH260-042L09	N/A	nf	overgo hyb for 108D04S	chr1	9397191	chr1	9397191-9397234
CH260-051L13	Ctg 3	2991	overgo hyb for 108D04S	chr1	9397191	chr1	9397191-9397234
CH260-054P16	Ctg 3	3245	overgo hyb for 108D04S	chr1	9397191	chr1	9397191-9397234
CH260-071A21	N/A	nf	overgo hyb for 108D04S	chr1	9397191	chr1	9397191-9397234
CH260-075L13	Ctg 3	2991	overgo hyb for 108D04S	chr1	9397191	chr1	9397191-9397234
CH260-075M08	Ctg 3	2991	overgo hyb for 108D04S	chr1	9397191	chr1	9397191-9397234
CH260-076H04	Ctg 3	61	overgo hyb for 108D04S	chr1	9397191	chr1	9397191-9397234
CH260-089B06	N/A	nf	overgo hyb for 108D04S	chr1	9397191	chr1	9397191-9397234
CH260-089J10	N/A	si	overgo hyb for 108D04S	chr1	9397191	chr1	9397191-9397234
CH260-102B16	Ctg3	61	overgo hyb for 108D04S	chr1	9397191	chr1	9397191-9397234
CH260-106C06	Ctg3	61	overgo hyb for 108D04S	chr1	9397191	chr1	9397191-9397234
CH260-106M11	Ctg3	3245	overgo hyb for 108D04S	chr1	9397191	chr1	9397191-9397234	also T17G06T
CH260-108D04	Ctg3	3245	overgo hyb for 108D04S	chr1	9397191	chr1	9397191-9397234	also T17G06T, 108D04T
CH260-117J05	Ctg3	2991	overgo hyb for 108D04S	chr1	9397191	chr1	9397191-9397234
CH260-120F22	Ctg3	3245	overgo hyb for 108D04S	chr1	9397191	chr1	9397191-9397234
CH260-126A22	Ctg3*	2991*	overgo hyb for 108D04S	chr1	9397191	chr1	9397191-9397234
CH260-138E09	N/A	nf	overgo hyb for 108D04S	chr1	9397191	chr1	9397191-9397234
CH260-154O08	N/A	nf	overgo hyb for 108D04S	chr1	9397191	chr1	9397191-9397234
CH260-157I03	N/A	nf	overgo hyb for 108D04S	chr1	9397191	chr1	9397191-9397234
CH260-178A18	N/A	nf	overgo hyb for 108D04S	chr1	9397191	chr1	9397191-9397234
78TKNMI-017G06	N/A		both BES show consistent hits	chr1	9423110	chr1	9423110-9601913
CH260-110M19	Ctg 3	3245	at least one end repetitive	chr1	9467195	chr1	9467195-10058236	rearrangement of segment between SEMA genes to 74.57 or assembly error
CH260-005H01	N/A	nf	overgo for T17G06T	chr1	9601864	chr1	9601864-9601901	also 108D04T, SEMA3A
CH260-013O04	N/A	si	overgo for T17G06T	chr1	9601864	chr1	9601864-9601901	also SEMA3A
CH260-014J20	Ctg 3	si	overgo for T17G06T	chr1	9601864	chr1	9601864-9601901	also 108D04T, SEMA3A
CH260-017P15	Ctg 3	si	overgo for T17G06T	chr1	9601864	chr1	9601864-9601901	also 108D04T, SEMA3A, SEMA3E
CH260-023K14	N/A	nf	overgo for T17G06T	chr1	9601864	chr1	9601864-9601901	also 108D04T, SEMA3A
CH260-092A05	Ctg797, prob bad fp	nf	overgo for T17G06T	chr1	9601864	chr1	9601864-9601901	also 108D04T, SEMA3A, SEMA3E
CH260-106M11	Ctg3	3245	overgo for T17G06T	chr1	9601864	chr1	9601864-9601901	also 108D04S
CH260-108D04	Ctg3	3245	overgo for T17G06T	chr1	9601864	chr1	9601864-9601901	also 108D04T, 108D04S
CH260-110M19	Ctg3	3245	overgo for T17G06T	chr1	9601864	chr1	9601864-9601901	also 108D04T
CH260-160M14	N/A	nf	overgo for T17G06T	chr1	9601864	chr1	9601864-9601901	also SEMA3A
CH260-005H01	N/A	nf	overgo for SEMA3A	chr1	9611776	chr1	9611776-9611819	also T17G06T, 108D04T
CH260-013O04	N/A	si	overgo for SEMA3A	chr1	9611776	chr1	9611776-9611819	also T17G06T
CH260-014J20	Ctg 3	si	overgo for SEMA3A	chr1	9611776	chr1	9611776-9611819	also T17G06T, 108D04T
CH260-017P15	Ctg 3	si	overgo for SEMA3A	chr1	9611776	chr1	9611776-9611819	also SEMA3E, T17G06T, 108D04T
CH260-023K14	N/A	nf	overgo for SEMA3A	chr1	9611776	chr1	9611776-9611819	also T17G06T, 108D04T
CH260-075E08	N/A	si	overgo for SEMA3A	chr1	9611776	chr1	9611776-9611819	also SEMA3E
CH260-092A05	Ctg797, prob bad fp	nf	overgo for SEMA3A	chr1	9611776	chr1	9611776-9611819	also SEMA3E, T17G06T, 108D04T
CH260-160M14	N/A	nf	overgo for SEMA3A	chr1	9611776	chr1	9611776-9611819	also T17G06T
CH260-164I06	N/A	nf	overgo for SEMA3A	chr1	9611776	chr1	9611776-9611819	also SEMA3E, 108D04T
gap, rearrangement	GAP CLOSED			chr1	9650000	chr1	9650000-9713416	translocation of segment below to between 74.56 and 74.59 Mb
78TKNMI-026B16	N/A		Inconsistent because T7 end is on chromosome chr1 and Sp6 is on chromosome chrUn_random.	chr1	9713416	chr1	9713416-9887081
CH260-112L12	N/A	3070	both BES show consistent hits	chr1	9775543	chr1	9775543-9993206	probably really between 74.56 and 74.59 Mb
CH260-001I08	N/A	3968	overgo for 112L12T	chr1	9775728	chr1	9775728-9775770	also 110D17T, 108H21T, 01I08T
CH260-028I15	N/A	3070	overgo for 112L12T	chr1	9775728	chr1	9775728-9775770
CH260-030P21	N/A	nf	overgo for 112L12T	chr1	9775728	chr1	9775728-9775770	also 112L12S
CH260-032G12	N/A	3070	overgo for 112L12T	chr1	9775728	chr1	9775728-9775770	also 108H21T
CH260-037P09	N/A	nf	overgo for 112L12T	chr1	9775728	chr1	9775728-9775770	also 108H21T
CH260-039D14	N/A	3968	overgo for 112L12T	chr1	9775728	chr1	9775728-9775770	also 110D17T, 108H21T, 01I08T
CH260-062L01	N/A	3070	overgo for 112L12T	chr1	9775728	chr1	9775728-9775770	also 108H21T
CH260-077P18	N/A	nf	overgo for 112L12T	chr1	9775728	chr1	9775728-9775770	also 112L12S, 108H21T
CH260-110D17	N/A	3070	overgo for 112L12T	chr1	9775728	chr1	9775728-9775770	also 110D17T, 108H21T
CH260-112L12	N/A	3070	overgo for 112L12T	chr1	9775728	chr1	9775728-9775770	also 112L12S
CH260-117E04	N/A	si	overgo for 112L12T	chr1	9775728	chr1	9775728-9775770	also 108H21T
CH260-142I13	N/A	nf	overgo for 112L12T	chr1	9775728	chr1	9775728-9775770	also 108H21T
CH260-143A19	N/A	nf	overgo for 112L12T	chr1	9775728	chr1	9775728-9775770	also 110D17T, 108H21T, 01I08T
CH260-144H23	N/A	nf	overgo for 112L12T	chr1	9775728	chr1	9775728-9775770	also 108H21T
CH260-144N17	N/A	nf	overgo for 112L12T	chr1	9775728	chr1	9775728-9775770	also 112L12S
CH260-154J11	N/A	nf	overgo for 112L12T	chr1	9775728	chr1	9775728-9775770
CH260-156H24	N/A	nf	overgo for 112L12T	chr1	9775728	chr1	9775728-9775770	also 110D17T, 108H21T
CH260-156L24	N/A	nf	overgo for 112L12T	chr1	9775728	chr1	9775728-9775770	also 110D17T, 108H21T
CH260-158H09	N/A	nf	overgo for 112L12T	chr1	9775728	chr1	9775728-9775770	also 110D17T, 108H21T, 01I08T
CH260-167M18	N/A	nf	overgo for 112L12T	chr1	9775728	chr1	9775728-9775770	also 112L12S
CH260-189N08	N/A	nf	overgo for 112L12T	chr1	9775728	chr1	9775728-9775770	also 110D17T, 108H21T, 01I08T
CH260-030P21	N/A	nf	overgo for 112L12S	chr1	9992801	chr1	9992801-9992839	also 112L12T
CH260-077P18	N/A	nf	overgo for 112L12S	chr1	9992801	chr1	9992801-9992839	also 112L12T, 108H21T
CH260-112L12	N/A	3070	overgo for 112L12S	chr1	9992801	chr1	9992801-9992839	also 112L12T
CH260-144N17	N/A	nf	overgo for 112L12S	chr1	9992801	chr1	9992801-9992839	also 112L12T
CH260-167M18	N/A	nf	overgo for 112L12S	chr1	9992801	chr1	9992801-9992839	also 112L12T
78TKNMI-026B18T	N/A		one BES (single copy) only	chr1	10001871	chr1	9851871-10001871
78TKNMI-026C12	N/A		initial mr, one end mapped	chr1	10002117	chr1	9852117-10002117
gap, rearrangement	GAP CLOSED			chr1	10002118	chr1	10002118-10056710	translocation of segment above to between 74.56 and 74.59 Mb
CH260-005H01	N/A	nf	overgo for 108D04T	chr1	10056710	chr1	10056710-10056748	also T17G06T, SEMA3A
CH260-014J20	Ctg 3	si	overgo for 108D04T	chr1	10056710	chr1	10056710-10056748	also T17G06T, SEMA3A
CH260-017P15	Ctg 3	si	overgo for 108D04T	chr1	10056710	chr1	10056710-10056748	also T17G06T, SEMA3A, SEMA3E
CH260-023K14	N/A	nf	overgo for 108D04T	chr1	10056710	chr1	10056710-10056748	also T17G06T, SEMA3A
CH260-064P24	N/A	nf	overgo for 108D04T	chr1	10056710	chr1	10056710-10056748	also SEMA3E
CH260-075E08	N/A	si	overgo for 108D04T	chr1	10056710	chr1	10056710-10056748	also SEMA3E, SEMA3A, 96N07T
CH260-079B12	N/A	nf	overgo for 108D04T	chr1	10056710	chr1	10056710-10056748	also SEMA3E, 96N07T
CH260-092A05	Ctg797, prob bad fp	nf	overgo for 108D04T	chr1	10056710	chr1	10056710-10056748	also T17G06T, SEMA3A, SEMA3E
CH260-108D04	Ctg 3	3245	overgo for 108D04T	chr1	10056710	chr1	10056710-10056748	also 108D04S, T17G06T, SEMA3E, (1 of 4 for SEMA3A)
CH260-110M19	Ctg 3	3245	overgo for 108D04T	chr1	10056710	chr1	10056710-10056748	also T17G06T, SEMA3E, (2 of 4 for SEMA3A)
CH260-164I06	N/A	nf	overgo for 108D04T	chr1	10056710	chr1	10056710-10056748	also SEMA3E, SEMA3A
CH260-017P15	Ctg 3	si	overgo for SEMA3E	chr1	10137709	chr1	10137709-10137748	also T17G06T, SEMA3A, 108D04T
CH260-064P24	N/A	nf	overgo for SEMA3E	chr1	10137709	chr1	10137709-10137748	also 108D04T
CH260-075E08	N/A	si	overgo for SEMA3E	chr1	10137709	chr1	10137709-10137748	also SEMA3A, 108D04T, 96N07T
CH260-079B12	N/A	nf	overgo for SEMA3E	chr1	10137709	chr1	10137709-10137748	also 108D04T, 96N07T
CH260-092A05	Ctg797, prob bad fp	nf	overgo for SEMA3E	chr1	10137709	chr1	10137709-10137748	also T17G06T, SEMA3A, 108D04T
CH260-164I06	N/A	nf	overgo for SEMA3E	chr1	10137709	chr1	10137709-10137748	also SEMA3A, 108D04T
CH260-092A05_SP6	Ctg797, prob bad fp	nf	one BES (single copy) only	chr1	10197126	chr1	9569200-10197126	rearrangement of segment between SEMA genes to 74.57 or assembly error
CH260-096N07	Ctg 3	si	both BES show consistent hits	chr1	10204624	chr1	10204624-10460556
CH260-004M17	N/A	nf	overgo hyb for 96N07T	chr1	10204766	chr1	10204766-10204805
CH260-015K08	N/A	si	overgo hyb for 96N07T	chr1	10204766	chr1	10204766-10204805
CH260-063N12	Ctg 3	2578	overgo hyb for 96N07T	chr1	10204766	chr1	10204766-10204805
CH260-069H03	Ctg 3	2578	overgo hyb for 96N07T	chr1	10204766	chr1	10204766-10204805
CH260-069M01	Ctg 3	2578	overgo hyb for 96N07T	chr1	10204766	chr1	10204766-10204805
CH260-075E08	N/A	si	overgo hyb for 96N07T	chr1	10204766	chr1	10204766-10204805	also SEMA3A, 108D04T, SEMA3E
CH260-079B12	N/A	nf	overgo hyb for 96N07T	chr1	10204766	chr1	10204766-10204805	also 108D04T, SEMA3E
CH260-096N07	Ctg 3	si	overgo hyb for 96N07T	chr1	10204766	chr1	10204766-10204805
CH260-129N10	Ctg 3	2578	overgo hyb for 96N07T	chr1	10204766	chr1	10204766-10204805
CH260-147H22	N/A	nf	overgo hyb for 96N07T	chr1	10204766	chr1	10204766-10204805
CH260-153E02	N/A	nf	overgo hyb for 96N07T	chr1	10204766	chr1	10204766-10204805
CH260-155O04	N/A	nf	overgo hyb for 96N07T	chr1	10204766	chr1	10204766-10204805
CH260-166E12	N/A	nf	overgo hyb for 96N07T	chr1	10204766	chr1	10204766-10204805
78TKNMI-006B15S	Ctg 3		one BES (single copy) only	chr1	10309258	chr1	10309258-10459258
CH260-108J16	N/A	nf	both BES show consistent hits	chr1	10332885	chr1	10332885-10574141
CH260-097F02	Ctg 3	2578	both BES show consistent hits	chr1	10334344	chr1	10334344-10525585
CH260-100F24	Ctg 3	304	both BES show consistent hits	chr1	10406242	chr1	10406242-10652008
78TKNMI-012L06	N/A		initial mr, one end mapped	chr1	10484058	chr1	10484058-10634058
78TKNMI-014E24S	Ctg 3		one BES (single copy) only	chr1	10569448	chr1	10569448-10719448
CH260-092L14	Ctg 3	304	both BES show consistent hits	chr1	10573884	chr1	10573884-10773676
78TKNMI-020L08T	N/A		one BES (single copy) only	chr1	10575443	chr1	10575443-10725443
78TKNMI-004A12	Ctg 3		both BES show consistent hits	chr1	10611738	chr1	10611738-10788065
CH260-110O05	Ctg 3	304	both BES show consistent hits	chr1	10624049	chr1	10624049-10831177
CH260-104G22	Ctg 3	304	both BES show consistent hits	chr1	10714541	chr1	10714541-10891332
CH260-096H09	N/A	304	both BES show consistent hits	chr1	10753611	chr1	10753611-11048382
78TKNMI-022G21	Ctg146		both ends mapped, one or both repetitive	chr1	10829073	chr1	10829073-10993793
78TKNMI-006H05T	Ctg146		one BES (single copy) only	chr1	10914895	chr1	10764895-10914895
78TKNMI-005B24S	Ctg146		one BES (single copy) only	chr1	10938942	chr1	10788942-10938942
CH260-053C02	Ctg 8	1086	both BES show consistent hits	chr1	10995597	chr1	10995597-11214834
78TKNMI-014N09	Ctg 8		both BES show consistent hits	chr1	11030388	chr1	11030388-11210823
CH260-103D07	N/A	nf	both BES show consistent hits	chr1	11030848	chr1	11030848-11250088
CH260-113L22	Ctg 8	1086	both BES show consistent hits	chr1	11053068	chr1	11053068-11250089
78TKNMI-010N01	N/A		initial mr, one end mapped	chr1	11099014	chr1	11099014-11249014
CH260-006M17	N/A	nf	overgo hyb for 103D07T	chr1	11249712	chr1	11249712-11249750
CH260-016C11	N/A	nf	overgo hyb for 103D07T	chr1	11249712	chr1	11249712-11249750
CH260-020B23	Ctg 8	si	overgo hyb for 103D07T	chr1	11249712	chr1	11249712-11249750
CH260-036L16	N/A	nf	overgo hyb for 103D07T	chr1	11249712	chr1	11249712-11249750
CH260-055C16	N/A	nf	overgo hyb for 103D07T	chr1	11249712	chr1	11249712-11249750	also CACNA2D1
CH260-076B23	N/A	304	overgo hyb for 103D07T	chr1	11249712	chr1	11249712-11249750
CH260-103D07	N/A	nf	overgo hyb for 103D07T	chr1	11249712	chr1	11249712-11249750
CH260-113L22	Ctg 8	1086	overgo hyb for 103D07T	chr1	11249712	chr1	11249712-11249750
CH260-142O07	N/A	nf	overgo hyb for 103D07T	chr1	11249712	chr1	11249712-11249750
CH260-148J22	N/A	nf	overgo hyb for 103D07T	chr1	11249712	chr1	11249712-11249750
CH260-166G10	N/A	nf	overgo hyb for 103D07T	chr1	11249712	chr1	11249712-11249750	also CACNA2D1
CH260-093G03	N/A	nf	both BES show consistent hits	chr1	11297862	chr1	11297862-11578166	confirmed by CACNA2D1
CH260-031L07	Clone in Ctg 8	1398	overgo for CACNA2D1	chr1	11309831	chr1	11309831-11309874
CH260-055C16	N/A	nf	overgo for CACNA2D1	chr1	11309831	chr1	11309831-11309874	also 103D07T
CH260-065A23	N/A	1398	overgo for CACNA2D1	chr1	11309831	chr1	11309831-11309874
CH260-093G03	N/A	nf	overgo for CACNA2D1	chr1	11309831	chr1	11309831-11309874
CH260-137G17	N/A	nf	overgo for CACNA2D1	chr1	11309831	chr1	11309831-11309874
CH260-166G10	N/A	nf	overgo for CACNA2D1	chr1	11309831	chr1	11309831-11309874	also 103D07T
CH260-103L16	Clone in Ctg 8	1398	Inconsistent because T7 end is on chromosome chr1 and SP6 is on chromosome chrUn_random.	chr1	11392536	chr1	11392537-11592983
78TKNMI-004N18	N/A		both BES show consistent hits	chr1	11393446	chr1	11393446-11591980
CH260-099E04	Clone in Ctg 8	1398	both BES show consistent hits	chr1	11398510	chr1	11398510-11649195
78TKNMI-017N03	N/A		Inconsistent because T7 end is on chromosome chr1 and Sp6 is on chromosome chrUn_random.	chr1	11403978	chr1	11403978-11586012
78TKNMI-024C18	N/A		both BES show consistent hits	chr1	11516605	chr1	11516605-11732223
78TKNMI-021D15	N/A		both BES show consistent hits	chr1	11563223	chr1	11563223-11743410
CH260-016J05	N/A	81	overgo for T21D15T	chr1	11743128	chr1	11743128-11743173
CH260-032C07	Ctg 8	81	overgo for T21D15T	chr1	11743128	chr1	11743128-11743173
CH260-039D06	Ctg 8	4174	overgo for T21D15T	chr1	11743128	chr1	11743128-11743173	also 90M15S
CH260-078B12	Ctg 8	81	overgo for T21D15T	chr1	11743128	chr1	11743128-11743173	also 90M15S
CH260-082M11	Ctg 8	81	overgo for T21D15T	chr1	11743128	chr1	11743128-11743173
CH260-088E02	Ctg 8	81	overgo for T21D15T	chr1	11743128	chr1	11743128-11743173
CH260-090M15	N/A	81	overgo for T21D15T	chr1	11743128	chr1	11743128-11743173	also 90M15S
CH260-093P12	N/A	4174	overgo for T21D15T	chr1	11743128	chr1	11743128-11743173	also 90M15S
CH260-168H18	N/A	nf	overgo for T21D15T	chr1	11743128	chr1	11743128-11743173	also 90M15S
78TKNMI-002E01	N/A		initial mr but both BES consistent	chr1	11746292	chr1	11746292-11934128
CH260-090M15	N/A	81	Inconsistent because T7 end is on chromosome chrUn_random and SP6 is on chromosome chr1.	chr1	11804393	chr1	11604394-11804860
CH260-010P24	Ctg 8	81	overgo for 90M15S	chr1	11804435	chr1	11804435-11804478
CH260-039D06	Ctg 8	4174	overgo for 90M15S	chr1	11804435	chr1	11804435-11804478	also T21D15T
CH260-078B12	Ctg 8	81	overgo for 90M15S	chr1	11804435	chr1	11804435-11804478	also T21D15T
CH260-090M15	N/A	81	overgo for 90M15S	chr1	11804435	chr1	11804435-11804478	also T21D15T
CH260-093P12	N/A	4174	overgo for 90M15S	chr1	11804435	chr1	11804435-11804478	also T21D15T
CH260-168H18	N/A	nf	overgo for 90M15S	chr1	11804435	chr1	11804435-11804478	also T21D15T
CH260-189J10	N/A	nf	overgo for 90M15S	chr1	11804435	chr1	11804435-11804478	also SEMA3C
78TKNMI-006A06T	Ctg198		one BES (single copy) only	chr1	11862396	chr1	11862396-12012396
CH260-056M19	N/A	nf	overgo for SEMA3C	chr1	11908453	chr1	11908453-11908492	also CD36 and SEMA3
CH260-073F15	N/A	si	overgo for SEMA3C	chr1	11908453	chr1	11908453-11908492	also SEMA3
CH260-162M01	N/A	nf	overgo for SEMA3C	chr1	11908453	chr1	11908453-11908492	also CD36 and SEMA3
CH260-189J10	N/A	nf	overgo for SEMA3C	chr1	11908453	chr1	11908453-11908492	also 90M15S
CH260-012G12	Ctg 8	2365	overgo hyb for SEMA3	chr1	12044781	chr1	12044781-12044823	also CD36
CH260-042E19	N/A	nf	overgo hyb for SEMA3	chr1	12044781	chr1	12044781-12044823	also CD36
CH260-046C19	Ctg 8	2365	overgo hyb for SEMA3	chr1	12044781	chr1	12044781-12044823
CH260-056C11	N/A	nf	overgo hyb for SEMA3	chr1	12044781	chr1	12044781-12044823	also RHT0113, CD36
CH260-056M19	N/A	nf	overgo hyb for SEMA3	chr1	12044781	chr1	12044781-12044823	also SEMA3C, CD36
CH260-064P06	Ctg 8	nf	overgo hyb for SEMA3	chr1	12044781	chr1	12044781-12044823
CH260-073F15	N/A	si	overgo hyb for SEMA3	chr1	12044781	chr1	12044781-12044823	also SEMA3C
CH260-122B24	Ctg 8	2365	overgo hyb for SEMA3	chr1	12044781	chr1	12044781-12044823
CH260-139C14	N/A	nf	overgo hyb for SEMA3	chr1	12044781	chr1	12044781-12044823	also CD36
CH260-141P03	N/A	nf	overgo hyb for SEMA3	chr1	12044781	chr1	12044781-12044823	also CD36
CH260-145A06	N/A	nf	overgo hyb for SEMA3	chr1	12044781	chr1	12044781-12044823
CH260-145O10	N/A	nf	overgo hyb for SEMA3	chr1	12044781	chr1	12044781-12044823	also CD36
CH260-150B17	N/A	nf	overgo hyb for SEMA3	chr1	12044781	chr1	12044781-12044823	also CD36
CH260-161G19	N/A	nf	overgo hyb for SEMA3	chr1	12044781	chr1	12044781-12044823
CH260-162M01	N/A	nf	overgo hyb for SEMA3	chr1	12044781	chr1	12044781-12044823	also SEMA3C, CD36
CH260-174B03	N/A	nf	overgo hyb for SEMA3	chr1	12044781	chr1	12044781-12044823	also CD36
CH260-175C18	N/A	nf	overgo hyb for SEMA3	chr1	12044781	chr1	12044781-12044823
CH260-192L12	N/A	nf	overgo hyb for SEMA3	chr1	12044781	chr1	12044781-12044823	also CD36
78TKNMI-003E22	Ctg 8		initial mult read but both BES consistent	chr1	12046220	chr1	12046220-12255496
CH260-012G12	Ctg 8	2365	overgo for CD36	chr1	12097269	chr1	12097269-12097314	also SEMA3
CH260-042E19	N/A	nf	overgo for CD36	chr1	12097269	chr1	12097269-12097314	also SEMA3
CH260-056C11	N/A	nf	overgo for CD36	chr1	12097269	chr1	12097269-12097314	also SEMA3, RHT0113
CH260-056M19	N/A	nf	overgo for CD36	chr1	12097269	chr1	12097269-12097314	also SEMA3C and SEMA3
CH260-124G04	Ctg 8	2365	overgo for CD36	chr1	12097269	chr1	12097269-12097314	also RHT0113
CH260-134G18	N/A	si	overgo for CD36	chr1	12097269	chr1	12097269-12097314
CH260-139C14	N/A	nf	overgo for CD36	chr1	12097269	chr1	12097269-12097314	also SEMA3
CH260-141P03	N/A	nf	overgo for CD36	chr1	12097269	chr1	12097269-12097314	also SEMA3
CH260-142H07	N/A	nf	overgo for CD36	chr1	12097269	chr1	12097269-12097314	also RHT0113
CH260-145O10	N/A	nf	overgo for CD36	chr1	12097269	chr1	12097269-12097314	also SEMA3
CH260-150B17	N/A	nf	overgo for CD36	chr1	12097269	chr1	12097269-12097314	also SEMA3
CH260-161P24	N/A	nf	overgo for CD36	chr1	12097269	chr1	12097269-12097314	also RHT0113
CH260-162M01	N/A	nf	overgo for CD36	chr1	12097269	chr1	12097269-12097314	also SEMA3C and SEMA3
CH260-174B03	N/A	nf	overgo for CD36	chr1	12097269	chr1	12097269-12097314	also SEMA3
CH260-192L12	N/A	nf	overgo for CD36	chr1	12097269	chr1	12097269-12097314	also SEMA3
CH260-094G06	Ctg 8	2752	both BES show consistent hits	chr1	12187287	chr1	12187287-12436660	confirmed by RHT0113
CH260-005N17	Ctg 8	nf	overgo hyb for RHT0113	chr1	12245718	chr1	12245718-12245760
CH260-029N05	Ctg 8	1539	overgo hyb for RHT0113	chr1	12245718	chr1	12245718-12245760
CH260-056C11	N/A	nf	overgo hyb for RHT0113	chr1	12245718	chr1	12245718-12245760	also SEMA3, CD36
CH260-056F12	N/A	nf	overgo hyb for RHT0113	chr1	12245718	chr1	12245718-12245760
CH260-064P06	Ctg 8	nf	overgo hyb for RHT0113	chr1	12245718	chr1	12245718-12245760
CH260-065I18	Ctg 8	1539	overgo hyb for RHT0113	chr1	12245718	chr1	12245718-12245760
CH260-074A13	N/A	nf	overgo hyb for RHT0113	chr1	12245718	chr1	12245718-12245760
CH260-094G06	Ctg 8	2752	overgo hyb for RHT0113	chr1	12245718	chr1	12245718-12245760
CH260-124G04	Ctg 8	2365	overgo hyb for RHT0113	chr1	12245718	chr1	12245718-12245760	also CD36
CH260-131E03	Ctg 8	1539	overgo hyb for RHT0113	chr1	12245718	chr1	12245718-12245760
CH260-142H07	N/A	nf	overgo hyb for RHT0113	chr1	12245718	chr1	12245718-12245760	also CD36
CH260-145A06	N/A	nf	overgo hyb for RHT0113	chr1	12245718	chr1	12245718-12245760
CH260-159P06	N/A	nf	overgo hyb for RHT0113	chr1	12245718	chr1	12245718-12245760
CH260-161P24	N/A	nf	overgo hyb for RHT0113	chr1	12245718	chr1	12245718-12245760	also CD36
CH260-164K24	N/A	nf	overgo hyb for RHT0113	chr1	12245718	chr1	12245718-12245760
CH260-175C18	N/A	nf	overgo hyb for RHT0113	chr1	12245718	chr1	12245718-12245760
CH260-109J21	Ctg 8	1539	both BES show consistent hits	chr1	12252468	chr1	12252468-12473117
78TKNMI-003F10	Ctg 8		initial mr but both BES consistent	chr1	12325579	chr1	12325579-12470579
78TKNMI-012K17	Ctg 8		initial mr but both BES consistent	chr1	12330211	chr1	12330211-12485126
CH260-116K21	N/A	117	both BES show consistent hits	chr1	12350294	chr1	12350294-12537520	Ctg8, 2752 fp has 116K22
78TKNMI-011M01	Ctg 8		both BES show consistent hits	chr1	12360966	chr1	12360966-12528527
CH260-100G03	Ctg 8	2752	both BES show consistent hits	chr1	12389659	chr1	12389659-12550918
78TKNMI-025D18	Ctg 8		both BES show consistent hits	chr1	12431457	chr1	12431457-12580237
CH260-003C13	N/A	nf	overgo for T25D18S	chr1	12580226	chr1	12580226-12580267	also MAGI2 52
CH260-019D01	Ctg 8	si	overgo for T25D18S	chr1	12580226	chr1	12580226-12580267
CH260-036M20	N/A	nf	overgo for T25D18S	chr1	12580226	chr1	12580226-12580267
CH260-037F19	N/A	nf	overgo for T25D18S	chr1	12580226	chr1	12580226-12580267	also MAGI2 52
CH260-070E16	Ctg 8	si	overgo for T25D18S	chr1	12580226	chr1	12580226-12580267	also MAGI2 52 both probes
CH260-073F21	Ctg 8	3818	overgo for T25D18S	chr1	12580226	chr1	12580226-12580267	also MAGI2 52 both probes
CH260-082D05	Ctg 8	2752	overgo for T25D18S	chr1	12580226	chr1	12580226-12580267
CH260-146L09	N/A	nf	overgo for T25D18S	chr1	12580226	chr1	12580226-12580267	also MAGI2 52
CH260-152L18	N/A	nf	overgo for T25D18S	chr1	12580226	chr1	12580226-12580267	also MAGI2 52
CH260-157P19	N/A	nf	overgo for T25D18S	chr1	12580226	chr1	12580226-12580267	also MAGI2 52
CH260-160O19	N/A	nf	overgo for T25D18S	chr1	12580226	chr1	12580226-12580267	also MAGI2 52
CH260-168D21	N/A	nf	overgo for T25D18S	chr1	12580226	chr1	12580226-12580267	also MAGI2 52
CH260-003C13	N/A	nf	overgo for MAGI2 52	chr1	12654684	chr1	12654684-12654721	also T25D18S
CH260-037F19	N/A	nf	overgo for MAGI2 52	chr1	12654684	chr1	12654684-12654721	also T25D18S
CH260-070E16	Ctg 8	si	overgo for MAGI2 52	chr1	12654684	chr1	12654684-12654721	both MAGI2 5' probes, T25D18S
CH260-073F21	Ctg 8	3818	overgo for MAGI2 52	chr1	12654684	chr1	12654684-12654721	both MAGI2 5' probes, T25D18S
CH260-146L09	N/A	nf	overgo for MAGI2 52	chr1	12654684	chr1	12654684-12654721	also T25D18S
CH260-152L18	N/A	nf	overgo for MAGI2 52	chr1	12654684	chr1	12654684-12654721	also T25D18S
CH260-157P19	N/A	nf	overgo for MAGI2 52	chr1	12654684	chr1	12654684-12654721	also T25D18S
CH260-160O19	N/A	nf	overgo for MAGI2 52	chr1	12654684	chr1	12654684-12654721	also T25D18S
CH260-168D21	N/A	nf	overgo for MAGI2 52	chr1	12654684	chr1	12654684-12654721	also T25D18S
CH260-186K13	N/A	nf	overgo for MAGI2 52	chr1	12654684	chr1	12654684-12654721	also MAGI2mid
CH260-187C13	N/A	nf	overgo for MAGI2 52	chr1	12654684	chr1	12654684-12654721
CH260-070E16	Ctg 8	si	overgo hyb for MAGI2 5'	chr1	12686898	chr1	12686898-12686936	both MAGI2 5' probes
CH260-073F21	Ctg 8	3818	overgo hyb for MAGI2 5'	chr1	12686898	chr1	12686898-12686936	both MAGI2 5' probes
78TKNMI-007M16	Ctg 8		both BES show consistent hits	chr1	12779810	chr1	12779810-12906138
CH260-004P16	Ctg 8	nf	overgo for MAGI2mid2	chr1	12868760	chr1	12868760-12868803
CH260-025C24	Ctg 8	3818	overgo for MAGI2mid2	chr1	12868760	chr1	12868760-12868803
CH260-033O17	N/A	nf	overgo for MAGI2mid2	chr1	12868760	chr1	12868760-12868803
CH260-060M11	Ctg 8	537	overgo for MAGI2mid2	chr1	12868760	chr1	12868760-12868803
CH260-061K19	Ctg 8	3818	overgo for MAGI2mid2	chr1	12868760	chr1	12868760-12868803
CH260-078C20	Ctg 8	537	overgo for MAGI2mid2	chr1	12868760	chr1	12868760-12868803
CH260-082B05	Ctg 8	537	overgo for MAGI2mid2	chr1	12868760	chr1	12868760-12868803
CH260-134C13	N/A	nf	overgo for MAGI2mid2	chr1	12868760	chr1	12868760-12868803
CH260-152A13	N/A	nf	overgo for MAGI2mid2	chr1	12868760	chr1	12868760-12868803
CH260-154O03	N/A	nf	overgo for MAGI2mid2	chr1	12868760	chr1	12868760-12868803
CH260-158G01	N/A	nf	overgo for MAGI2mid2	chr1	12868760	chr1	12868760-12868803
CH260-162L18	N/A	nf	overgo for MAGI2mid2	chr1	12868760	chr1	12868760-12868803
CH260-168J08	N/A	nf	overgo for MAGI2mid2	chr1	12868760	chr1	12868760-12868803
CH260-186K13	N/A	nf	overgo for MAGI2mid2	chr1	12868760	chr1	12868760-12868803	also MAGI2 52
CH260-107B14	Ctg9	2095	both BES show consistent hits	chr1	12956211	chr1	12956211-13121174
78TKNMI-021H10	N/A		both BES show consistent hits	chr1	13021306	chr1	13021306-13171532
CH260-096C01	Ctg9	537	both BES show consistent hits	chr1	13076912	chr1	13076912-13345749
78TKNMI-004J21	Ctg9		both BES show consistent hits	chr1	13099746	chr1	13099746-13246905
78TKNMI-016E01	N/A		both BES show consistent hits	chr1	13158978	chr1	13158978-13257942
CH260-097C07	Ctg9	2095	both BES show consistent hits	chr1	13253673	chr1	13253673-13440455
78TKNMI-012L23T	N/A		one BES (single copy) only	chr1	13277453	chr1	13277453-13427453
78TKNMI-015H18	N/A		both BES show consistent hits	chr1	13305858	chr1	13305858-13472858
78TKNMI-012F22T	N/A		one BES (single copy) only	chr1	13342890	chr1	13342890-13492890
CH260-106G04_SP6	Ctg9	537	one BES (single copy) only	chr1	13368068	chr1	13368068-13535119
78TKNMI-022A22	N/A		both BES show consistent hits	chr1	13380319	chr1	13380319-13523283
78TKNMI-025P07	N/A		both BES show consistent hits	chr1	13388993	chr1	13388993-13601934
CH260-094G12_T7	Ctg9	537	one BES (single copy) only	chr1	13541720	chr1	13341720-13541720
CH260-049L07	Ctg 10	1182	overgo hyb for TUM20	chr1	13571446	chr1	13571446-13571483
CH260-112A11	Ctg 10	537	overgo hyb for TUM20	chr1	13571446	chr1	13571446-13571483
CH260-115I23	N/A	nf	overgo hyb for TUM20	chr1	13571446	chr1	13571446-13571483
CH260-129O22	Ctg 10	1182	overgo hyb for TUM20	chr1	13571446	chr1	13571446-13571483
CH260-145K13	N/A	nf	overgo hyb for TUM20	chr1	13571446	chr1	13571446-13571483
CH260-191G08	N/A	nf	overgo hyb for TUM20	chr1	13571446	chr1	13571446-13571483
CH260-096G17_SP6	Ctg 10	537	one BES (single copy) only	chr1	13604701	chr1	13604701-13750340
CH260-111O18	Ctg 10	1182	at least one end repetitive	chr1	13669446	chr1	13669446-13869958
78TKNMI-007G12	N/A		both BES show consistent hits	chr1	13672302	chr1	13672302-13785128
CH260-112A11_SP6	Ctg 10	537	one BES (single copy) only	chr1	13703992	chr1	13571446-13703992	confirmed by TUM20
78TKNMI-001H17	Ctg 10		both BES show consistent hits	chr1	13746981	chr1	13746981-13922658
78TKNMI-016A09T	N/A		one BES (single copy) only	chr1	13765077	chr1	13615077-13765077
CH260-098B04	Ctg 10	14	both BES show consistent hits	chr1	13812101	chr1	13812101-14038714
CH260-099I22	Ctg 10	1182	both BES show consistent hits	chr1	13833410	chr1	13833410-14033440
78TKNMI-021A23	Ctg 10		both BES show consistent hits	chr1	13905029	chr1	13905029-14070847
CH260-107M02	Ctg 10	1182	both BES show consistent hits	chr1	13920371	chr1	13920371-14171076
CH260-099N24	Ctg 10	1182	both BES show consistent hits	chr1	13977711	chr1	13977711-14205553
CH260-108G12	Ctg 10	14	both BES show consistent hits	chr1	14033492	chr1	14033492-14245501
78TKNMI-014J02T	Ctg 10		one BES (single copy) only	chr1	14142392	chr1	13992392-14142392
CH260-106B02	Ctg 10	14	both BES show consistent hits	chr1	14230855	chr1	14230855-14455745
78TKNMI-013M10	Ctg 10		both BES show consistent hits	chr1	14318075	chr1	14318075-14451872
CH260-091G20	Ctg 10	si	both BES show consistent hits	chr1	14389483	chr1	14389483-14633013
CH260-102C01	Ctg 10	14	both BES show consistent hits	chr1	14412825	chr1	14412825-14635189
CH260-104B08	Ctg 10	14	both BES show consistent hits	chr1	14576471	chr1	14576471-14772686
CH260-093H05	Ctg 10	249	both BES show consistent hits	chr1	14578756	chr1	14578756-14770371
CH260-103B10	Ctg 10	249	both BES show consistent hits	chr1	14584679	chr1	14584679-14806485	confirmed by MLL5
78TKNMI-014K07	N/A		both BES show consistent hits	chr1	14643102	chr1	14643102-14846772
78TKNMI-011D24	Ctg 10		both BES show consistent hits	chr1	14647194	chr1	14647194-14823155
78TKNMI-009O08	Ctg 10		both BES show consistent hits	chr1	14659620	chr1	14659620-14812945
78TKNMI-011E05	Ctg 10		both BES show consistent hits	chr1	14672327	chr1	14672327-14778936
78TKNMI-010P11S	Ctg 10		one BES (single copy) only	chr1	14693399	chr1	14543399-14693399
CH260-013C11	N/A	nf	overgo hyb for MLL5	chr1	14785285	chr1	14785285-14785322
CH260-048K18	N/A	14	overgo hyb for MLL5	chr1	14785285	chr1	14785285-14785322
CH260-049C02	N/A	nf	overgo hyb for MLL5	chr1	14785285	chr1	14785285-14785322
CH260-063L06	Ctg 10	nf	overgo hyb for MLL5	chr1	14785285	chr1	14785285-14785322
CH260-088D24	Ctg 10	14	overgo hyb for MLL5	chr1	14785285	chr1	14785285-14785322
CH260-103B10	Ctg 10	249	overgo hyb for MLL5	chr1	14785285	chr1	14785285-14785322
CH260-149H24	N/A	nf	overgo hyb for MLL5	chr1	14785285	chr1	14785285-14785322
CH260-167P14	N/A	nf	overgo hyb for MLL5	chr1	14785285	chr1	14785285-14785322
CH260-178H16	N/A	nf	overgo hyb for MLL5	chr1	14785285	chr1	14785285-14785322
CH260-184K01	N/A	nf	overgo hyb for MLL5	chr1	14785285	chr1	14785285-14785322
78TKNMI-020E01S	N/A		one BES (single copy) only	chr1	14788957	chr1	14638957-14788957
CH260-092B08	N/A	14	both BES show consistent hits	chr1	14843739	chr1	14843739-15053254
CH260-091E05	Ctg 10	410	both BES show consistent hits	chr1	15005543	chr1	15005543-15184626
CH260-113J08	Ctg 10	410	both BES show consistent hits	chr1	15041038	chr1	15041038-15248366
78TKNMI-020F11T	N/A		one BES (single copy) only	chr1	15082363	chr1	15082363-15232363
CH260-007J11	Ctg 10	410	overgo hyb for CHR1_4.10	chr1	15282427	chr1	15282427-15282464
CH260-012C13	Ctg 10	si	overgo hyb for CHR1_4.10	chr1	15282427	chr1	15282427-15282464
CH260-027H11	Ctg 10	410	overgo hyb for CHR1_4.10	chr1	15282427	chr1	15282427-15282464
CH260-027J07	Ctg 10	410	overgo hyb for CHR1_4.10	chr1	15282427	chr1	15282427-15282464
CH260-027K21	Ctg 10	410	overgo hyb for CHR1_4.10	chr1	15282427	chr1	15282427-15282464
CH260-030I12	Ctg 10	14	overgo hyb for CHR1_4.10	chr1	15282427	chr1	15282427-15282464
CH260-056D07	N/A	nf	overgo hyb for CHR1_4.10	chr1	15282427	chr1	15282427-15282464
CH260-078A09	N/A	nf	overgo hyb for CHR1_4.10	chr1	15282427	chr1	15282427-15282464
CH260-078C17	Ctg 10	14	overgo hyb for CHR1_4.10	chr1	15282427	chr1	15282427-15282464
CH260-083D05	N/A	nf	overgo hyb for CHR1_4.10	chr1	15282427	chr1	15282427-15282464
CH260-119O10	Ctg 10	410	overgo hyb for CHR1_4.10	chr1	15282427	chr1	15282427-15282464
CH260-121F10	Ctg 10	410	overgo hyb for CHR1_4.10	chr1	15282427	chr1	15282427-15282464
CH260-135P19	N/A	nf	overgo hyb for CHR1_4.10	chr1	15282427	chr1	15282427-15282464	also HBP1
CH260-137C07	N/A	nf	overgo hyb for CHR1_4.10	chr1	15282427	chr1	15282427-15282464
CH260-150G21	N/A	nf	overgo hyb for CHR1_4.10	chr1	15282427	chr1	15282427-15282464
CH260-153I12	N/A	nf	overgo hyb for CHR1_4.10	chr1	15282427	chr1	15282427-15282464
CH260-172N21	N/A	nf	overgo hyb for CHR1_4.10	chr1	15282427	chr1	15282427-15282464
CH260-173J10	N/A	nf	overgo hyb for CHR1_4.10	chr1	15282427	chr1	15282427-15282464	also HBP1
CH260-096F22	Ctg 10	14	at least one end repetitive	chr1	15480472	chr1	15320586-15481027
CH260-043H14	Ctg 10	410	overgo hyb for HBP1	chr1	15534480	chr1	15534480-15534521	also COG5
CH260-055H18	N/A	nf	overgo hyb for HBP1	chr1	15534480	chr1	15534480-15534521	also COG5
CH260-061O09	N/A	410	overgo hyb for HBP1	chr1	15534480	chr1	15534480-15534521	also COG5
CH260-076P15	N/A	14	overgo hyb for HBP1	chr1	15534480	chr1	15534480-15534521	also COG5
CH260-084A14	Ctg 10	14	overgo hyb for HBP1	chr1	15534480	chr1	15534480-15534521
CH260-088F17	N/A	14	overgo hyb for HBP1	chr1	15534480	chr1	15534480-15534521	also COG5
CH260-091P08	Ctg 10	410	overgo hyb for HBP1	chr1	15534480	chr1	15534480-15534521	also COG5
CH260-123D12	Ctg 10	410	overgo hyb for HBP1	chr1	15534480	chr1	15534480-15534521	also COG5
CH260-125F11	Ctg 10	410	overgo hyb for HBP1	chr1	15534480	chr1	15534480-15534521
CH260-128L04	Ctg 10	14	overgo hyb for HBP1	chr1	15534480	chr1	15534480-15534521
CH260-134E22	Ctg 10	14	overgo hyb for HBP1	chr1	15534480	chr1	15534480-15534521
CH260-135P19	N/A	nf	overgo hyb for HBP1	chr1	15534480	chr1	15534480-15534521	also CHR1_4.10
CH260-145C13	N/A	nf	overgo hyb for HBP1	chr1	15534480	chr1	15534480-15534521	also COG5
CH260-154C02	N/A	nf	overgo hyb for HBP1	chr1	15534480	chr1	15534480-15534521	also COG5
CH260-160F15	N/A	nf	overgo hyb for HBP1	chr1	15534480	chr1	15534480-15534521	also COG5
CH260-167J03	N/A	nf	overgo hyb for HBP1	chr1	15534480	chr1	15534480-15534521
CH260-173J10	N/A	nf	overgo hyb for HBP1	chr1	15534480	chr1	15534480-15534521	also CHR1_4.10
78TKNMI-020D11T	Ctg 10		one BES (single copy) only	chr1	15535632	chr1	15385632-15535632
78TKNMI-005F07	Ctg 10		initial mr, one end mapped	chr1	15544562	chr1	15394562-15544562
CH260-015P10	Ctg 10	si	overgo hyb for COG5	chr1	15612386	chr1	15612386-15612423
CH260-018M12	N/A	14	overgo hyb for COG5	chr1	15612386	chr1	15612386-15612423
CH260-022N06	Ctg 10	14	overgo hyb for COG5	chr1	15612386	chr1	15612386-15612423
CH260-043H14	Ctg 10	410	overgo hyb for COG5	chr1	15612386	chr1	15612386-15612423	also HBP1
CH260-055H18	N/A	nf	overgo hyb for COG5	chr1	15612386	chr1	15612386-15612423	also HBP1
CH260-061O09	N/A	410	overgo hyb for COG5	chr1	15612386	chr1	15612386-15612423	also HBP1
CH260-076P15	N/A	14	overgo hyb for COG5	chr1	15612386	chr1	15612386-15612423	also HBP1
CH260-088F17	N/A	14	overgo hyb for COG5	chr1	15612386	chr1	15612386-15612423	also HBP1
CH260-091P08	Ctg 10	410	overgo hyb for COG5	chr1	15612386	chr1	15612386-15612423	also HBP1
CH260-123D12	Ctg 10	410	overgo hyb for COG5	chr1	15612386	chr1	15612386-15612423	also HBP1
CH260-145C13	N/A	nf	overgo hyb for COG5	chr1	15612386	chr1	15612386-15612423	also HBP1
CH260-154C02	N/A	nf	overgo hyb for COG5	chr1	15612386	chr1	15612386-15612423	also HBP1
CH260-160F15	N/A	nf	overgo hyb for COG5	chr1	15612386	chr1	15612386-15612423	also HBP1
CH260-100F08	Ctg 10	14	both BES show consistent hits	chr1	15682576	chr1	15682576-15914554
78TKNMI-015L04	Ctg 10		initial mr but both BES consistent	chr1	15863970	chr1	15863970-16032923
CH260-106C24_T7	Ctg 10	14	one BES (single copy) only	chr1	15885234	chr1	15885234-16173413	confirmed by LRRK2
CH260-011E21	N/A	1227	overgo hyb for Contig1509.1	chr1	16023973	chr1	16023973-16024014	also LRRK2
CH260-013F05	Ctg 10	1198	overgo hyb for Contig1509.1	chr1	16023973	chr1	16023973-16024014	also LRRK2
CH260-015B06	Ctg 10	1198	overgo hyb for Contig1509.1	chr1	16023973	chr1	16023973-16024014	also LRRK2
CH260-019B02	Ctg 10	1198	overgo hyb for Contig1509.1	chr1	16023973	chr1	16023973-16024014	also LRRK2
CH260-019K19	Ctg 10	1198	overgo hyb for Contig1509.1	chr1	16023973	chr1	16023973-16024014	also LRRK2
CH260-024C23	Ctg 10	14	overgo hyb for Contig1509.1	chr1	16023973	chr1	16023973-16024014	also LRRK2
CH260-032F08	Ctg 10	14	overgo hyb for Contig1509.1	chr1	16023973	chr1	16023973-16024014	also LRRK2
CH260-046O23	Ctg 10	14	overgo hyb for Contig1509.1	chr1	16023973	chr1	16023973-16024014	also LRRK2
CH260-053P09	Ctg 10	1198	overgo hyb for Contig1509.1	chr1	16023973	chr1	16023973-16024014	also LRRK2
CH260-056E04	N/A	nf	overgo hyb for Contig1509.1	chr1	16023973	chr1	16023973-16024014	also LRRK2
CH260-060C21	N/A	nf	overgo hyb for Contig1509.1	chr1	16023973	chr1	16023973-16024014	also LRRK2
CH260-106C24	Ctg 10	14	overgo hyb for Contig1509.1	chr1	16023973	chr1	16023973-16024014	also LRRK2
CH260-127B10	Ctg 10*	14*	overgo hyb for Contig1509.1	chr1	16023973	chr1	16023973-16024014	also LRRK2
CH260-130G17	Ctg 10	14	overgo hyb for Contig1509.1	chr1	16023973	chr1	16023973-16024014	also LRRK2
CH260-143L01	N/A	nf	overgo hyb for Contig1509.1	chr1	16023973	chr1	16023973-16024014	also LRRK2
CH260-158I17	N/A	nf	overgo hyb for Contig1509.1	chr1	16023973	chr1	16023973-16024014	also LRRK2
CH260-192P07	N/A	nf	overgo hyb for Contig1509.1	chr1	16023973	chr1	16023973-16024014	also LRRK2
CH260-011E21	N/A	1227	overgo hyb for LRRK2	chr1	16030449	chr1	16030449-16030489	also Contig1509.1
CH260-013F05	Ctg 10	1198	overgo hyb for LRRK2	chr1	16030449	chr1	16030449-16030489	also Contig1509.1
CH260-015B06	Ctg 10	1198	overgo hyb for LRRK2	chr1	16030449	chr1	16030449-16030489	also Contig1509.1
CH260-019B02	Ctg 10	1198	overgo hyb for LRRK2	chr1	16030449	chr1	16030449-16030489	also Contig1509.1
CH260-019K19	Ctg 10	1198	overgo hyb for LRRK2	chr1	16030449	chr1	16030449-16030489	also Contig1509.1
CH260-024C23	Ctg 10	14	overgo hyb for LRRK2	chr1	16030449	chr1	16030449-16030489	also Contig1509.1
CH260-032F08	Ctg 10	14	overgo hyb for LRRK2	chr1	16030449	chr1	16030449-16030489	also Contig1509.1
CH260-046O23	Ctg 10	14	overgo hyb for LRRK2	chr1	16030449	chr1	16030449-16030489	also Contig1509.1
CH260-053P09	Ctg 10	1198	overgo hyb for LRRK2	chr1	16030449	chr1	16030449-16030489	also Contig1509.1
CH260-056E04	N/A	nf	overgo hyb for LRRK2	chr1	16030449	chr1	16030449-16030489	also Contig1509.1
CH260-060C21	N/A	nf	overgo hyb for LRRK2	chr1	16030449	chr1	16030449-16030489	also Contig1509.1
CH260-106C24	Ctg 10	14	overgo hyb for LRRK2	chr1	16030449	chr1	16030449-16030489	also Contig1509.1
CH260-127B10	Ctg 10*	14*	overgo hyb for LRRK2	chr1	16030449	chr1	16030449-16030489	also Contig1509.1
CH260-130G17	Ctg 10	14	overgo hyb for LRRK2	chr1	16030449	chr1	16030449-16030489	also Contig1509.1
CH260-143L01	N/A	nf	overgo hyb for LRRK2	chr1	16030449	chr1	16030449-16030489	also Contig1509.1
CH260-158I17	N/A	nf	overgo hyb for LRRK2	chr1	16030449	chr1	16030449-16030489	also Contig1509.1
CH260-192P07	N/A	nf	overgo hyb for LRRK2	chr1	16030449	chr1	16030449-16030489	also Contig1509.1
CH260-096I15	Ctg 10	14	both BES show consistent hits	chr1	16140820	chr1	16140820-16410540
78TKNMI-017D05T	N/A		one BES (single copy) only	chr1	16310892	chr1	16160892-16310892
CH260-111I06	N/A	1841	both BES show consistent hits	chr1	16353025	chr1	16353025-16678400
CH260-094K20	Ctg 10	14	Inconsistent because T7 end is on chromosome chr1 and SP6 is on chromosome chrUn_random.	chr1	16491198	chr1	16291199-16491706
CH260-091O07	Ctg 10	1841	both BES show consistent hits	chr1	16491686	chr1	16491686-16767239
78TKNMI-007A06	N/A		both BES show consistent hits	chr1	16529327	chr1	16529327-16703141
78TKNMI-021H19	N/A		both BES show consistent hits	chr1	16550600	chr1	16550600-16789024
CH260-090K21	Ctg104 (GGA2)	si	at least one end repetitive	chr1	16710646	chr1	16510646-16913136
78TKNMI-006B07S	Ctg 10		one BES (single copy) only	chr1	16731830	chr1	16581830-16731830
78TKNMI-021A09T	Ctg104 (GGA2)		one BES (single copy) only	chr1	16741368	chr1	16741368-16891368
CH260-100M02_T7	Ctg 10	800	one BES (single copy) only	chr1	16763611	chr1	16763611-16878488
78TKNMI-025E17	N/A		both ends mapped, one or both repetitive	chr1	16790046	chr1	16790046-16800141
78TKNMI-016E19	N/A		initial mr, one end mapped	chr1	16818164	chr1	16818164-16968164
CH260-011I23	N/A	si	overgo hyb for NTE0843	chr1	16878488	chr1	16878488-16878521
CH260-045J15	Ctg 10	1841	overgo hyb for NTE0843	chr1	16878488	chr1	16878488-16878521
CH260-125B10	Ctg 10	1841	overgo hyb for NTE0843	chr1	16878488	chr1	16878488-16878521
CH260-127G22	Ctg 10*	800*	overgo hyb for NTE0843	chr1	16878488	chr1	16878488-16878521
CH260-131N12	Ctg 10	1841	overgo hyb for NTE0843	chr1	16878488	chr1	16878488-16878521
CH260-139C18	N/A	nf	overgo hyb for NTE0843	chr1	16878488	chr1	16878488-16878521
CH260-147L10	N/A	nf	overgo hyb for NTE0843	chr1	16878488	chr1	16878488-16878521
CH260-157C08	N/A	nf	overgo hyb for NTE0843	chr1	16878488	chr1	16878488-16878521
CH260-185A08	N/A	nf	overgo hyb for NTE0843	chr1	16878488	chr1	16878488-16878521
78TKNMI-021G24	N/A		initial mr, one end mapped	chr1	16957951	chr1	16807951-16957951
78TKNMI-017I09T	N/A		one BES (single copy) only	chr1	16961476	chr1	16811476-16961476
CH260-092H16	Ctg201	80	at least one end repetitive	chr1	16972028	chr1	16972028-17277311	TWO HITS TO EACH BES
CH260-096O12	Ctg 10	800	at least one end repetitive	chr1	16975158	chr1	16775158-16975158	TWO HITS TO EACH BES
CH260-096P21	Ctg201	80	at least one end repetitive	chr1	17009617	chr1	17009617-17193657	TWO HITS TO EACH BES
CH260-103O18	N/A	si	both BES show consistent hits	chr1	17065281	chr1	17065281-17352515
78TKNMI-021A22	N/A		initial mr but both BES consistent	chr1	17158264	chr1	17158264-17326429
78TKNMI-012A21	Ctg 11		initial mr, one end mapped	chr1	17260779	chr1	17260779-17410779
CH260-099G20	Ctg 11	2401	both BES show consistent hits	chr1	17346164	chr1	17346164-17543793
CH260-099G21	Ctg 11	2401	both BES show consistent hits	chr1	17346171	chr1	17346171-17543771
78TKNMI-013C16S	N/A		one BES (single copy) only	chr1	17385112	chr1	17385112-17535112
CH260-008I11	N/A	27	overgo for 99G21S	chr1	17543576	chr1	17543576-17543616
CH260-014F08	N/A	27	overgo for 99G21S	chr1	17543576	chr1	17543576-17543616
CH260-016M18	N/A	214	overgo for 99G21S	chr1	17543576	chr1	17543576-17543616
CH260-023H21	Ctg 11	1742	overgo for 99G21S	chr1	17543576	chr1	17543576-17543616
CH260-026I20	Ctg 11	214	overgo for 99G21S	chr1	17543576	chr1	17543576-17543616
CH260-034J20	N/A	nf	overgo for 99G21S	chr1	17543576	chr1	17543576-17543616
CH260-038M02	N/A	27	overgo for 99G21S	chr1	17543576	chr1	17543576-17543616
CH260-040E03	Ctg206	nf	overgo for 99G21S	chr1	17543576	chr1	17543576-17543616
CH260-044M03	Ctg 11	214	overgo for 99G21S	chr1	17543576	chr1	17543576-17543616
CH260-078F06	Ctg 11	27	overgo for 99G21S	chr1	17543576	chr1	17543576-17543616
CH260-099G21	Ctg 11	2401	overgo for 99G21S	chr1	17543576	chr1	17543576-17543616
CH260-138D03	N/A	nf	overgo for 99G21S	chr1	17543576	chr1	17543576-17543616
CH260-158B10	N/A	nf	overgo for 99G21S	chr1	17543576	chr1	17543576-17543616
CH260-163B02	N/A	nf	overgo for 99G21S	chr1	17543576	chr1	17543576-17543616
CH260-168B02	N/A	nf	overgo for 99G21S	chr1	17543576	chr1	17543576-17543616
CH260-174O24	N/A	nf	overgo for 99G21S	chr1	17543576	chr1	17543576-17543616
CH260-100O08	Ctg 11	214	both BES show consistent hits	chr1	17554334	chr1	17554334-17760386
78TKNMI-026L16	N/A		both BES show consistent hits	chr1	17563493	chr1	17563493-17744084
CH260-091E02	Ctg 11	1742	both BES show consistent hits	chr1	17596132	chr1	17596132-17832135
78TKNMI-009L20	Ctg 11		both BES show consistent hits	chr1	17650010	chr1	17650010-17846517
CH260-101K01	Ctg 11	1742	both BES show consistent hits	chr1	17655509	chr1	17655509-17917021
CH260-001E01	N/A	nf	both BES show consistent hits	chr1	17673734	chr1	17673734-17863654
78TKNMI-010E18	Ctg 11		both BES show consistent hits	chr1	17729866	chr1	17729866-17861621
78TKNMI-021H21T	N/A		one BES (single copy) only	chr1	17771866	chr1	17771866-17921866
78TKNMI-006F23	Ctg 11		both BES show consistent hits	chr1	17889358	chr1	17889358-18060362
78TKNMI-002A18	Ctg 11		both BES show consistent hits	chr1	17919503	chr1	17919503-18092689
CH260-124A16	Ctg 11	214	overgo for Contig90.85	chr1	17968448	chr1	17968448-17968486
CH260-128O19	Ctg 11	214	overgo for Contig90.85	chr1	17968448	chr1	17968448-17968486	also Contig90.76
CH260-156N05	N/A	nf	overgo for Contig90.85	chr1	17968448	chr1	17968448-17968486
CH260-189G22	N/A	nf	overgo for Contig90.85	chr1	17968448	chr1	17968448-17968486	also Contig90.76
CH260-022C18	Ctg 11	383	overgo hyb for Contig90.76	chr1	18024079	chr1	18024079-18024120
CH260-033K09	N/A	nf	overgo hyb for Contig90.76	chr1	18024079	chr1	18024079-18024120
CH260-067A21	Ctg 11	2836	overgo hyb for Contig90.76	chr1	18024079	chr1	18024079-18024120
CH260-115O17	N/A	nf	overgo hyb for Contig90.76	chr1	18024079	chr1	18024079-18024120
CH260-128O19	Ctg 11	214	overgo hyb for Contig90.76	chr1	18024079	chr1	18024079-18024120	also Contig90.85
CH260-142H08	N/A	nf	overgo hyb for Contig90.76	chr1	18024079	chr1	18024079-18024120
CH260-179K09	N/A	nf	overgo hyb for Contig90.76	chr1	18024079	chr1	18024079-18024120
CH260-188N14	N/A	nf	overgo hyb for Contig90.76	chr1	18024079	chr1	18024079-18024120
CH260-189G22	N/A	nf	overgo hyb for Contig90.76	chr1	18024079	chr1	18024079-18024120	also Contig90.85
78TKNMI-001A15	Ctg 11		both BES show consistent hits	chr1	18083684	chr1	18083684-18291680
CH260-012L24	Ctg 11	383	both BES show consistent hits	chr1	18271879	chr1	18271879-18510126	confirmed by MNT-325
78TKNMI-010G12S	Ctg 11		one BES (single copy) only	chr1	18298210	chr1	18148210-18298210
CH260-004F24	N/A	nf	overgo hyb for MNT-325	chr1	18307850	chr1	18307850-18514656
CH260-012L24	Ctg 11	383	overgo hyb for MNT-325	chr1	18307850	chr1	18307850-18514656
CH260-017O08	N/A	1645	overgo hyb for MNT-325	chr1	18307850	chr1	18307850-18514656
CH260-024G20	N/A	nf	overgo hyb for MNT-325	chr1	18307850	chr1	18307850-18514656
CH260-034E11	N/A	nf	overgo hyb for MNT-325	chr1	18307850	chr1	18307850-18514656
CH260-055C08	N/A	nf	overgo hyb for MNT-325	chr1	18307850	chr1	18307850-18514656
CH260-061C15	Ctg 11	1645	overgo hyb for MNT-325	chr1	18307850	chr1	18307850-18514656
CH260-064L18	Ctg 11	383	overgo hyb for MNT-325	chr1	18307850	chr1	18307850-18514656
CH260-070D23	N/A	383	overgo hyb for MNT-325	chr1	18307850	chr1	18307850-18514656
CH260-074I03	Ctg 11	383	overgo hyb for MNT-325	chr1	18307850	chr1	18307850-18514656
CH260-081L09	Ctg 11	1645	overgo hyb for MNT-325	chr1	18307850	chr1	18307850-18514656
CH260-135I03	N/A	nf	overgo hyb for MNT-325	chr1	18307850	chr1	18307850-18514656
CH260-150H06	N/A	nf	overgo hyb for MNT-325	chr1	18307850	chr1	18307850-18514656
CH260-160A04	N/A	nf	overgo hyb for MNT-325	chr1	18307850	chr1	18307850-18514656
CH260-161M11	N/A	nf	overgo hyb for MNT-325	chr1	18307850	chr1	18307850-18514656
CH260-173D09	N/A	nf	overgo hyb for MNT-325	chr1	18307850	chr1	18307850-18514656
CH260-175N14	N/A	nf	overgo hyb for MNT-325	chr1	18307850	chr1	18307850-18514656
CH260-178D02	N/A	nf	overgo hyb for MNT-325	chr1	18307850	chr1	18307850-18514656
CH260-180H16	N/A	nf	overgo hyb for MNT-325	chr1	18307850	chr1	18307850-18514656
78TKNMI-015C15	Ctg 11		both BES show consistent hits	chr1	18446209	chr1	18446209-18653130
78TKNMI-017C07	N/A		both BES show consistent hits	chr1	18458116	chr1	18458116-18626542
78TKNMI-020F14T	N/A		one BES (single copy) only	chr1	18517783	chr1	18367783-18517783
78TKNMI-013L07	N/A		both BES show consistent hits	chr1	18548147	chr1	18548147-18593936
CH260-093B16	Ctg 11	598	both BES show consistent hits	chr1	18554152	chr1	18554152-18841588
CH260-092J18	N/A	nf	both BES show consistent hits	chr1	18574214	chr1	18574214-18806029
CH260-090F13	Ctg 11	si	both BES show consistent hits	chr1	18578382	chr1	18578382-18815665
CH260-008E20	Ctg 11	383	both BES show consistent hits	chr1	18578448	chr1	18578448-18841633
78TKNMI-028P04S	Ctg 11		one BES (single copy) only	chr1	18656075	chr1	18656075-18806075
CH260-076O09	Ctg 11	383	both BES show consistent hits	chr1	18688124	chr1	18688124-18891279
CH260-101E12_SP6	Ctg 11	598	one BES (single copy) only	chr1	18702826	chr1	18702826-18903423
CH260-097K24	Ctg 11	598	both BES show consistent hits	chr1	18708222	chr1	18708222-19035362
CH260-032P16	Ctg 11	383	both BES show consistent hits	chr1	18741726	chr1	18741726-18985821
CH260-093F12_SP6	Ctg 11	598	one BES (single copy) only	chr1	18841228	chr1	18641228-18841228
CH260-089K09_SP6	N/A	si	one BES (single copy) only	chr1	18894052	chr1	18894052-19094052
78TKNMI-006I20S	N/A		one BES (single copy) only	chr1	18896250	chr1	18746250-18896250
78TKNMI-006P15	Ctg 11		both BES show consistent hits	chr1	18989009	chr1	18989009-19189075
CH260-103D15	N/A	si	both BES show consistent hits	chr1	19001776	chr1	19001776-19191444
CH260-102I06	Ctg 11	383	at least one end repetitive	chr1	19045207	chr1	19045207-19243052
CH260-102K06	Ctg 11	383	both BES show consistent hits	chr1	19164046	chr1	19164046-19366422
CH260-097F17	Ctg 11	601	both BES show consistent hits	chr1	19174274	chr1	19174274-19417668
78TKNMI-015G23	N/A		both BES show consistent hits	chr1	19223075	chr1	19223075-19403460
CH260-080G12	N/A	383	both BES show consistent hits	chr1	19230379	chr1	19230379-19450429
CH260-103L18	Ctg 11	601	both BES show consistent hits	chr1	19299907	chr1	19299907-19494302
78TKNMI-024K16S	Ctg 11		one BES (single copy) only	chr1	19319521	chr1	19319521-19469521
CH260-113H19	Ctg 11	601	both BES show consistent hits	chr1	19374901	chr1	19374901-19563675
CH260-093C21_T7	Ctg 11	601	one BES (single copy) only	chr1	19384019	chr1	19184019-19384019
CH260-090C08_SP6	Ctg 11	si	one BES (single copy) only	chr1	19384578	chr1	19384578-19584578	confirmed by 113H19S
78TKNMI-005M23T	N/A		one BES (single copy) only	chr1	19555561	chr1	19555561-19705561
CH260-007E21	Ctg 11	601	overgo for 113H19S	chr1	19563557	chr1	19563557-19563589
CH260-009I15	Ctg 11	601	overgo for 113H19S	chr1	19563557	chr1	19563557-19563589
CH260-051M06	Ctg 11	601	overgo for 113H19S	chr1	19563557	chr1	19563557-19563589
CH260-071L19	N/A	601	overgo for 113H19S	chr1	19563557	chr1	19563557-19563589
CH260-078F18	Ctg 11	459	overgo for 113H19S	chr1	19563557	chr1	19563557-19563589
CH260-090C08	Ctg 11	si	overgo for 113H19S	chr1	19563557	chr1	19563557-19563589
CH260-113H19	Ctg 11	601	overgo for 113H19S	chr1	19563557	chr1	19563557-19563589
CH260-128D06	Ctg 11	95	overgo for 113H19S	chr1	19563557	chr1	19563557-19563589	also Contig80.195
CH260-142G19	N/A	nf	overgo for 113H19S	chr1	19563557	chr1	19563557-19563589
CH260-148B05	N/A	nf	overgo for 113H19S	chr1	19563557	chr1	19563557-19563589
CH260-150O08	N/A	nf	overgo for 113H19S	chr1	19563557	chr1	19563557-19563589
CH260-181D10	N/A	nf	overgo for 113H19S	chr1	19563557	chr1	19563557-19563589
CH260-185F13	N/A	nf	overgo for 113H19S	chr1	19563557	chr1	19563557-19563589
CH260-128D06	Ctg 11	95	overgo hyb for Contig80.195	chr1	19592482	chr1	19592482-19592527	also 113H19
CH260-106F01	Ctg 11	459	both BES show consistent hits	chr1	19649309	chr1	19649309-19931698
CH260-098I13	Ctg 11	459	both BES show consistent hits	chr1	19650563	chr1	19650563-19884009
78TKNMI-025G01	Ctg 11		both BES show consistent hits	chr1	19700084	chr1	19700084-19858243
CH260-099F02	Ctg 11	1820	both BES show consistent hits	chr1	19870963	chr1	19870963-20141258
CH260-109M02	Ctg 11	1820	both BES show consistent hits	chr1	19870978	chr1	19870978-20101380
78TKNMI-021B05T	Ctg 11		one BES (single copy) only	chr1	19872966	chr1	19722966-19872966
78TKNMI-021B06T	Ctg 11		one BES (single copy) only	chr1	19873039	chr1	19723039-19873039
CH260-126P24	Ctg118*	1820*	both BES show consistent hits	chr1	19913499	chr1	19913499-20165473
CH260-112D13	Ctg 11	459	both BES show consistent hits	chr1	19914339	chr1	19914339-20170709
CH260-101B18	N/A	2308	both BES show consistent hits	chr1	20068775	chr1	20068775-20337698
78TKNMI-011D18	Ctg 11		initial mr but both BES consistent	chr1	20129158	chr1	20129158-20286398
CH260-097G15	Ctg 11	2308	both BES show consistent hits	chr1	20288580	chr1	20288580-20512873	confirmed by PIM3
CH260-093O21	N/A	2308	both BES show consistent hits	chr1	20394582	chr1	20394582-20581912	confirmed by PIM3
78TKNMI-020L20T	N/A		one BES (single copy) only	chr1	20421266	chr1	20421266-20571266
CH260-008G15	Ctg 11	735	overgo hyb for PIM3	chr1	20469226	chr1	20469226-20469266
CH260-050D06	N/A	si	overgo hyb for PIM3	chr1	20469226	chr1	20469226-20469266
CH260-093O21	N/A	2308	overgo hyb for PIM3	chr1	20469226	chr1	20469226-20469266
CH260-097G15	Ctg 11	2308	overgo hyb for PIM3	chr1	20469226	chr1	20469226-20469266
CH260-128F20	Ctg 11	735	overgo hyb for PIM3	chr1	20469226	chr1	20469226-20469266
CH260-135F15	N/A	nf	overgo hyb for PIM3	chr1	20469226	chr1	20469226-20469266
CH260-157H09	N/A	nf	overgo hyb for PIM3	chr1	20469226	chr1	20469226-20469266
CH260-175P19	N/A	nf	overgo hyb for PIM3	chr1	20469226	chr1	20469226-20469266
CH260-177K06	N/A	nf	overgo hyb for PIM3	chr1	20469226	chr1	20469226-20469266
CH260-186E16	N/A	nf	overgo hyb for PIM3	chr1	20469226	chr1	20469226-20469266
CH260-090E02	Ctg 11	735	both BES show consistent hits	chr1	20475226	chr1	20475226-20681758
CH260-108H23	Ctg 11	735	both BES show consistent hits	chr1	20506294	chr1	20506294-20724840
78TKNMI-017M23	N/A		Inconsistent because T7 end is on chromosome chrUn_random and Sp6 is on chromosome chr1.	chr1	20667908	chr1	20667908-20817908
CH260-092G05_T7	Ctg 11	1634	one BES (single copy) only	chr1	20724519	chr1	20724520-20998270	NOT confirmed by chr1_5.12
78TKNMI-007I04	Ctg 11		both BES show consistent hits	chr1	20748311	chr1	20748311-20895364
CH260-051D16	Ctg 11	1768	overgo hyb for chr1_5.12	chr1	20873538	chr1	20873538-20873580
CH260-057D07	Ctg 11	1768	overgo hyb for chr1_5.12	chr1	20873538	chr1	20873538-20873580	also Con 80.70
CH260-069I14	N/A	nf	overgo hyb for chr1_5.12	chr1	20873538	chr1	20873538-20873580
CH260-080B01	N/A	nf	overgo hyb for chr1_5.12	chr1	20873538	chr1	20873538-20873580
CH260-091O24	Ctg 11	1768	overgo hyb for chr1_5.12	chr1	20873538	chr1	20873538-20873580	also Con 80.70
CH260-101H23	Ctg 11	1768	overgo hyb for chr1_5.12	chr1	20873538	chr1	20873538-20873580
CH260-105C02	Ctg 11	1768	overgo hyb for chr1_5.12	chr1	20873538	chr1	20873538-20873580
CH260-106A15	Ctg 11	1634	overgo hyb for chr1_5.12	chr1	20873538	chr1	20873538-20873580
CH260-132C17	Ctg 11	1634	overgo hyb for chr1_5.12	chr1	20873538	chr1	20873538-20873580
CH260-132G07	Ctg 11	1634	overgo hyb for chr1_5.12	chr1	20873538	chr1	20873538-20873580
CH260-167C05	N/A	nf	overgo hyb for chr1_5.12	chr1	20873538	chr1	20873538-20873580	also Con 80.70
CH260-189O23	N/A	nf	overgo hyb for chr1_5.12	chr1	20873538	chr1	20873538-20873580	also Con 80.70
CH260-105C02	N/A	1768	at least one end repetitive	chr1	20933213	chr1	20733213-20933683	confirmed by chr1_5.12
CH260-101H23_T7	Ctg 11	1768	one BES (single copy) only	chr1	20993927	chr1	20793927-20993927	confirmed by chr1_5.12
CH260-106A15_T7	Ctg 11	1634	one BES (single copy) only	chr1	21001563	chr1	20801563-21001563	confirmed by chr1_5.12
CH260-007E21	Ctg 11	601	overgo hyb for Contig80.70	chr1	21019539	chr1	21019539-21019577
CH260-010O21	N/A	nf	overgo hyb for Contig80.70	chr1	21019539	chr1	21019539-21019577
CH260-045K16	N/A	325	overgo hyb for Contig80.70	chr1	21019539	chr1	21019539-21019577
CH260-049H13	Ctg 11	1768	overgo hyb for Contig80.70	chr1	21019539	chr1	21019539-21019577
CH260-057D07	Ctg 11	1768	overgo hyb for Contig80.70	chr1	21019539	chr1	21019539-21019577	also chr1_5.12
CH260-059I09	N/A	1768	overgo hyb for Contig80.70	chr1	21019539	chr1	21019539-21019577
CH260-067N18	Ctg 11	1768	overgo hyb for Contig80.70	chr1	21019539	chr1	21019539-21019577
CH260-075I09	Ctg 11	1768	overgo hyb for Contig80.70	chr1	21019539	chr1	21019539-21019577
CH260-091O24	Ctg 11	1768	overgo hyb for Contig80.70	chr1	21019539	chr1	21019539-21019577	also chr1_5.12
CH260-113I05	N/A	1768	overgo hyb for Contig80.70	chr1	21019539	chr1	21019539-21019577
CH260-135B16	N/A	nf	overgo hyb for Contig80.70	chr1	21019539	chr1	21019539-21019577
CH260-167C05	N/A	nf	overgo hyb for Contig80.70	chr1	21019539	chr1	21019539-21019577	also chr1_5.12
CH260-177N03	N/A	nf	overgo hyb for Contig80.70	chr1	21019539	chr1	21019539-21019577
CH260-189O23	n/A	nf	overgo hyb for Contig80.70	chr1	21019539	chr1	21019539-21019577	also chr1_5.12
78TKNMI-009I09S	N/A		one BES (single copy) only	chr1	21043393	chr1	21043393-21193393
CH260-092H10	Ctg 11	1572	both BES show consistent hits	chr1	21116083	chr1	21116083-21316617
78TKNMI-017H07	N/A		initial mr but both BES consistent	chr1	21127881	chr1	21127881-21266129
CH260-091O24_SP6	Ctg 11	1768	one BES (single copy) only	chr1	21132472	chr1	20873538-21132472	confirmed by chr1_5.12 and Contig80.70
CH260-113I05_SP6	N/A	1768	one BES (single copy) only	chr1	21174850	chr1	20974850-21174850	confirmed by Contig80.70
78TKNMI-023B20	N/A		both BES show consistent hits	chr1	21253409	chr1	21253409-21438646
CH260-098H21	N/A	4678	Inconsistent because T7 end is on chromosome chrUn_random and SP6 is on chromosome chr1.	chr1	21327924	chr1	21327925-21523849	confirmed by CR406602
CH260-032O17	Ctg 11	4678	overgo hyb for CR406602	chr1	21386138	chr1	21386138-21386180
CH260-033P06	N/A	nf	overgo hyb for CR406602	chr1	21386138	chr1	21386138-21386180
CH260-043D02	Ctg 11	1768	overgo hyb for CR406602	chr1	21386138	chr1	21386138-21386180
CH260-098H21	N/A	4678	overgo hyb for CR406602	chr1	21386138	chr1	21386138-21386180
CH260-180C07	N/A	nf	overgo hyb for CR406602	chr1	21386138	chr1	21386138-21386180
CH260-109D01	Ctg 11	4917	both BES show consistent hits	chr1	21505533	chr1	21505533-21741298
CH260-005A05	N/A	nf	overgo for 109D01S	chr1	21740985	chr1	21740985-21741025
CH260-068P06	Ctg 11	3830	overgo for 109D01S	chr1	21740985	chr1	21740985-21741025	also MAPK12
CH260-080E01	Ctg 11	3830	overgo for 109D01S	chr1	21740985	chr1	21740985-21741025	also MAPK11, MAPK12
CH260-109D01	Ctg 11	4917	overgo for 109D01S	chr1	21740985	chr1	21740985-21741025
CH260-123I20	N/A	1059	overgo for 109D01S	chr1	21740985	chr1	21740985-21741025	also MAPK12
CH260-135J21	N/A	nf	overgo for 109D01S	chr1	21740985	chr1	21740985-21741025
CH260-137M14	N/A	nf	overgo for 109D01S	chr1	21740985	chr1	21740985-21741025	also MAPK12
CH260-172H08	N/A	nf	overgo for 109D01S	chr1	21740985	chr1	21740985-21741025	also MAPK11, MAPK12
CH260-068P06	Ctg 11	3830	overgo for MAPK12	chr1	21785381	chr1	21785381-21785424
CH260-080E01	Ctg 11	3830	overgo for MAPK12	chr1	21785381	chr1	21785381-21785424	also MAPK11
CH260-081D09	Ctg 11	si	overgo for MAPK12	chr1	21785381	chr1	21785381-21785424	also MAPK11
CH260-123I20	N/A	1059	overgo for MAPK12	chr1	21785381	chr1	21785381-21785424
CH260-137M14	N/A	nf	overgo for MAPK12	chr1	21785381	chr1	21785381-21785424
CH260-172H08	N/A	nf	overgo for MAPK12	chr1	21785381	chr1	21785381-21785424	also MAPK11
CH260-030D22	N/A	si	overgo hyb for MAPK11	chr1	21823942	chr1	21823942-21823981
CH260-080E01	Ctg 11	3830	overgo hyb for MAPK11	chr1	21823942	chr1	21823942-21823981	also MAPK12
CH260-081D09	Ctg 11	si	overgo hyb for MAPK11	chr1	21823942	chr1	21823942-21823981	also MAPK12
CH260-131K06	N/A	1059	overgo hyb for MAPK11	chr1	21823942	chr1	21823942-21823981
CH260-172H08	N/A	nf	overgo hyb for MAPK11	chr1	21823942	chr1	21823942-21823981	also MAPK12
78TKNMI-021K05	N/A		initial mr, one end mapped	chr1	21843368	chr1	21843368-21993368
CH260-113G16_SP6	Ctg 11	1059	one BES (single copy) only	chr1	21907373	chr1	21907373-22107373
CH260-113G18	Ctg 11	1059	both BES show consistent hits	chr1	21907426	chr1	21907426-22162346
78TKNMI-025M15	N/A		initial mr but both BES consistent	chr1	21930311	chr1	21930311-22165789
CH260-089E14	N/A	si	both BES show consistent hits	chr1	21939510	chr1	21939510-22259100
78TKNMI-016I21T	N/A		one BES (single copy) only	chr1	21979754	chr1	21829754-21979754
CH260-002D02	Ctg 11	137	both BES show consistent hits	chr1	22002657	chr1	22002657-22287161
CH260-105J21	Ctg 11	1059	both BES show consistent hits	chr1	22013872	chr1	22013872-22301449
CH260-090I13	Ctg410	137	at least one end repetitive	chr1	22015334	chr1	22015334-22297288	TWO HITS TO EACH BES
CH260-090K19	Ctg410	137	at least one end repetitive	chr1	22015334	chr1	22015334-22215749	TWO HITS TO EACH BES
CH260-108C08	Ctg 11	137	at least one end repetitive	chr1	22018947	chr1	22018947-22287125	TWO HITS TO EACH BES
CH260-096J22	Ctg 11	137	both BES show consistent hits	chr1	22031190	chr1	22031190-22284559
CH260-106G24	Ctg 11	137	both BES show consistent hits	chr1	22126913	chr1	22126913-22330810
78TKNMI-020G15	Ctg411		initial mr, one end mapped	chr1	22181746	chr1	22031746-22181746
CH260-102M17	Ctg 11	137	at least one end repetitive	chr1	22321403	chr1	22121403-22324990	TWO HITS TO EACH BES
CH260-017P10	N/A	nf	overgo hyb for ZNF800	chr1	22388516	chr1	22388516-22388551
CH260-041H03	N/A	nf	overgo hyb for ZNF800	chr1	22388516	chr1	22388516-22388551
CH260-045J01	Ctg 11	1178	overgo hyb for ZNF800	chr1	22388516	chr1	22388516-22388551
CH260-062P02	Ctg 11	137	overgo hyb for ZNF800	chr1	22388516	chr1	22388516-22388551
CH260-087N09	Ctg 11	1178	overgo hyb for ZNF800	chr1	22388516	chr1	22388516-22388551
CH260-114D21	Ctg 11	137	overgo hyb for ZNF800	chr1	22388516	chr1	22388516-22388551
CH260-154I07	N/A	nf	overgo hyb for ZNF800	chr1	22388516	chr1	22388516-22388551
CH260-156K07	N/A	nf	overgo hyb for ZNF800	chr1	22388516	chr1	22388516-22388551
CH260-164J01	N/A	nf	overgo hyb for ZNF800	chr1	22388516	chr1	22388516-22388551
CH260-100M06	Ctg 11	504	both BES show consistent hits	chr1	22402297	chr1	22402297-22635280
78TKNMI-011P10	N/A		both BES show consistent hits	chr1	22424253	chr1	22424253-22498680
CH260-111C22	Ctg 11	1178	both BES show consistent hits	chr1	22439267	chr1	22439267-22702487
CH260-094L09	Ctg 11	504	both BES show consistent hits	chr1	22544518	chr1	22544518-22819741
CH260-001J03	N/A	si	both BES show consistent hits	chr1	22568290	chr1	22568290-22761704
CH260-089D14	Ctg 11	1178	both BES show consistent hits	chr1	22638004	chr1	22638004-22906400
CH260-099C07	Ctg 11	4822	both BES show consistent hits	chr1	22822376	chr1	22822376-23054436
78TKNMI-015F03S	Ctg 11		one BES (single copy) only	chr1	22907118	chr1	22907118-23057118
CH260-099N02	Ctg 11	1968	both BES show consistent hits	chr1	23030671	chr1	23030671-23252901
CH260-097E08	Ctg 11	1968	Inconsistent because T7 end is on chromosome chrUn_random and SP6 is on chromosome chr1.	chr1	23060783	chr1	23060784-23290202
CH260-097F09	Ctg 11	1968	both BES show consistent hits	chr1	23060822	chr1	23060822-23290181
CH260-110M24	Ctg 11	524	both BES show consistent hits	chr1	23086320	chr1	23086320-23381881
78TKNMI-015G06	Ctg 11		initial mr but both BES consistent	chr1	23089652	chr1	23089652-23291131
CH260-093K03	N/A	1968	both BES show consistent hits	chr1	23101610	chr1	23101610-23278728
78TKNMI-021F12	N/A		both BES show consistent hits	chr1	23120840	chr1	23120840-23306235
78TKNMI-028E01	Ctg 11		both BES show consistent hits	chr1	23169459	chr1	23169459-23286212
78TKNMI-012L22	N/A		both ends mapped, one or both repetitive	chr1	23186159	chr1	23186159-23390866
78TKNMI-003I08T	Ctg 11		one BES (single copy) only	chr1	23214029	chr1	23214029-23364029
CH260-098J05	Ctg 11	524	both BES show consistent hits	chr1	23292853	chr1	23292853-23580340
CH260-098A19_T7	Ctg 11	524	one BES (single copy) only	chr1	23381499	chr1	23181499-23381499
78TKNMI-003P07	N/A		initial mr, one end mapped	chr1	23536379	chr1	23536379-23686379
78TKNMI-027I16	Ctg 11		both BES show consistent hits	chr1	23549937	chr1	23549937-23749707
CH260-089E18	Ctg 11	36	both BES show consistent hits	chr1	23637107	chr1	23637107-23904182
CH260-099N20	Ctg 11	36	both BES show consistent hits	chr1	23663737	chr1	23663737-24003656
CH260-091J24_T7	Ctg 11	36	one BES (single copy) only	chr1	23722624	chr1	23522624-23722624
CH260-110F05	Ctg 11	524	both BES show consistent hits	chr1	23742905	chr1	23742905-24014874
CH260-089F23_T7	Ctg 11	36	one BES (single copy) only	chr1	23900117	chr1	23700117-23900117
78TKNMI-022J09T	Ctg 11		one BES (single copy) only	chr1	23903744	chr1	23753744-23903744
78TKNMI-005G12	N/A		both BES show consistent hits	chr1	24006060	chr1	24006060-24162413
CH260-097A02_T7	Ctg 11	36	one BES (single copy) only	chr1	24015854	chr1	24015854-24215854	confirmed by LMOD1
78TKNMI-001B10	N/A		both BES show consistent hits	chr1	24046383	chr1	24046383-24244387
CH260-034P03	N/A	nf	overgo hyb for LMOD1	chr1	24059476	chr1	24059476-24059513
CH260-041D12	N/A	nf	overgo hyb for LMOD1	chr1	24059476	chr1	24059476-24059513
CH260-057L17	Ctg 11	36	overgo hyb for LMOD1	chr1	24059476	chr1	24059476-24059513
CH260-063G08	Ctg 11	36	overgo hyb for LMOD1	chr1	24059476	chr1	24059476-24059513
CH260-072A13	N/A	nf	overgo hyb for LMOD1	chr1	24059476	chr1	24059476-24059513
CH260-079D05	Ctg 11	36	overgo hyb for LMOD1	chr1	24059476	chr1	24059476-24059513
CH260-081E13	Ctg 11	36	overgo hyb for LMOD1	chr1	24059476	chr1	24059476-24059513
CH260-083C09	Ctg 11	36	overgo hyb for LMOD1	chr1	24059476	chr1	24059476-24059513
CH260-083L05	Ctg 11	36	overgo hyb for LMOD1	chr1	24059476	chr1	24059476-24059513
CH260-086N07	N/A	si	overgo hyb for LMOD1	chr1	24059476	chr1	24059476-24059513
CH260-097A02	Ctg 11*	36	overgo hyb for LMOD1	chr1	24059476	chr1	24059476-24059513
CH260-126C22	Ctg 11*	36*	overgo hyb for LMOD1	chr1	24059476	chr1	24059476-24059513
CH260-132M18	N/A	si	overgo hyb for LMOD1	chr1	24059476	chr1	24059476-24059513
CH260-135C12	N/A	nf	overgo hyb for LMOD1	chr1	24059476	chr1	24059476-24059513
CH260-144F16	N/A	nf	overgo hyb for LMOD1	chr1	24059476	chr1	24059476-24059513
CH260-148K22	N/A	nf	overgo hyb for LMOD1	chr1	24059476	chr1	24059476-24059513
CH260-149A21	N/A	nf	overgo hyb for LMOD1	chr1	24059476	chr1	24059476-24059513
CH260-151I18	N/A	nf	overgo hyb for LMOD1	chr1	24059476	chr1	24059476-24059513
CH260-153M01	N/A	nf	overgo hyb for LMOD1	chr1	24059476	chr1	24059476-24059513
CH260-157P15	N/A	nf	overgo hyb for LMOD1	chr1	24059476	chr1	24059476-24059513
CH260-158F11	N/A	nf	overgo hyb for LMOD1	chr1	24059476	chr1	24059476-24059513
CH260-173D02	N/A	nf	overgo hyb for LMOD1	chr1	24059476	chr1	24059476-24059513
CH260-101B05	Ctg11	36	both BES show consistent hits	chr1	24100242	chr1	24100242-24251608
CH260-105I15	N/A	36	both BES show consistent hits	chr1	24100855	chr1	24100855-24304149
78TKNMI-002H19T	N/A		one BES (single copy) only	chr1	24254061	chr1	24104061-24254061
CH260-011G10	Ctg 12	332	overgo hyb for 111P02T	chr1	24451400	chr1	24451400-24451439
CH260-026P09	Ctg 12	1174	overgo hyb for 111P02T	chr1	24451400	chr1	24451400-24451439
CH260-033F24	N/A	nf	overgo hyb for 111P02T	chr1	24451400	chr1	24451400-24451439
CH260-038P14	N/A	1174	overgo hyb for 111P02T	chr1	24451400	chr1	24451400-24451439
CH260-040G11	Ctg16	nf	overgo hyb for 111P02T	chr1	24451400	chr1	24451400-24451439
CH260-040J22	N/A	nf	overgo hyb for 111P02T	chr1	24451400	chr1	24451400-24451439
CH260-068K20	N/A	1174	overgo hyb for 111P02T	chr1	24451400	chr1	24451400-24451439
CH260-082M12	Ctg 12	1174	overgo hyb for 111P02T	chr1	24451400	chr1	24451400-24451439
CH260-086F05	Ctg 12	1174	overgo hyb for 111P02T	chr1	24451400	chr1	24451400-24451439
CH260-111P02	Ctg 12	36	overgo hyb for 111P02T	chr1	24451400	chr1	24451400-24451439
CH260-131J10	Ctg 12	332	overgo hyb for 111P02T	chr1	24451400	chr1	24451400-24451439
CH260-131L22	Ctg 12	332	overgo hyb for 111P02T	chr1	24451400	chr1	24451400-24451439
CH260-134P19	Ctg 12	1174	overgo hyb for 111P02T	chr1	24451400	chr1	24451400-24451439
CH260-137F03	N/A	nf	overgo hyb for 111P02T	chr1	24451400	chr1	24451400-24451439
CH260-186G03	N/A	nf	overgo hyb for 111P02T	chr1	24451400	chr1	24451400-24451439
CH260-111P02_T7	Ctg 12	36	one BES (single copy) only	chr1	24451437	chr1	24250958-24451437
78TKNMI-016J21	N/A		both BES show consistent hits	chr1	24519437	chr1	24519437-24582770
CH260-091G22	Ctg 12	332	both BES show consistent hits	chr1	24592497	chr1	24592497-24765949
CH260-089I02	Ctg 12	si	both BES show consistent hits	chr1	24615773	chr1	24615773-24869930
CH260-001B18	N/A	332	both BES show consistent hits	chr1	24615814	chr1	24615814-24849074
CH260-091E16	N/A	332	both BES show consistent hits	chr1	24629174	chr1	24629174-24871681
78TKNMI-009J09	N/A		both BES show consistent hits	chr1	24638179	chr1	24638179-24791712
78TKNMI-015N05	N/A		both BES show consistent hits	chr1	24668479	chr1	24668479-24825594
78TKNMI-018C15	N/A		both BES show consistent hits	chr1	24738026	chr1	24738026-24912052
78TKNMI-023P21	Ctg 12		both BES show consistent hits	chr1	24739789	chr1	24739789-24933085
78TKNMI-014D06	N/A		both BES show consistent hits	chr1	24800048	chr1	24800048-24950137
CH260-104G03	Ctg 12	1688	both BES show consistent hits	chr1	24811935	chr1	24811935-25019361
CH260-093N18	Ctg 12	332	both BES show consistent hits	chr1	24841961	chr1	24841961-25019270
CH260-105C03	Ctg 12	332	both BES show consistent hits	chr1	24853558	chr1	24853558-25019209
78TKNMI-007O17S	Ctg 12		one BES (single copy) only	chr1	24861321	chr1	24711321-24861321
78TKNMI-022G16	Ctg 12		both BES show consistent hits	chr1	24861514	chr1	24861514-25023298
CH260-099H19	N/A	332	both BES show consistent hits	chr1	24903873	chr1	24903873-25060288	confirmed by FAM3C
CH260-099I19	N/A	332	both BES show consistent hits	chr1	24903873	chr1	24903873-25060289	NOT confirmed by FAM3C?
CH260-103K07	Ctg5	332	both BES show consistent hits	chr1	24985624	chr1	24985624-25224477	confirmed by FAM3C
CH260-091G24	Ctg5	332	both BES show consistent hits	chr1	25021426	chr1	25021426-25271474	confirmed by FAM3C
CH260-008B09	Clone in Ctg12	1688	overgo hyb for FAM3C	chr1	25024658	chr1	25024658-25024697
CH260-021I15	N/A	nf	overgo hyb for FAM3C	chr1	25024658	chr1	25024658-25024697
CH260-055H23	N/A	nf	overgo hyb for FAM3C	chr1	25024658	chr1	25024658-25024697
CH260-055N12	N/A	nf	overgo hyb for FAM3C	chr1	25024658	chr1	25024658-25024697
CH260-072P01	N/A	si	overgo hyb for FAM3C	chr1	25024658	chr1	25024658-25024697
CH260-087A10	Ctg5	332	overgo hyb for FAM3C	chr1	25024658	chr1	25024658-25024697
CH260-091G24	Ctg5	332	overgo hyb for FAM3C	chr1	25024658	chr1	25024658-25024697
CH260-099H19	N/A	332	overgo hyb for FAM3C	chr1	25024658	chr1	25024658-25024697
CH260-103K07	Ctg5	332	overgo hyb for FAM3C	chr1	25024658	chr1	25024658-25024697
CH260-174G10	N/A	nf	overgo hyb for FAM3C	chr1	25024658	chr1	25024658-25024697
CH260-175O10	N/A	nf	overgo hyb for FAM3C	chr1	25024658	chr1	25024658-25024697
CH260-002K17	Ctg5	214	both BES show consistent hits	chr1	25045146	chr1	25045146-25243555
CH260-095P12	Ctg5	332	both BES show consistent hits	chr1	25070120	chr1	25070120-25223040
CH260-108E11	Ctg5	214	both BES show consistent hits	chr1	25087932	chr1	25087932-25291204
CH260-093N15	Ctg5	332	both BES show consistent hits	chr1	25108223	chr1	25108223-25320289
CH260-109B03	Ctg5	332	both BES show consistent hits	chr1	25167265	chr1	25167265-25353838
CH260-091J08	Ctg5	332	both BES show consistent hits	chr1	25173072	chr1	25173072-25363922
78TKNMI-010B10	N/A		both BES show consistent hits	chr1	25200295	chr1	25200295-25318039
78TKNMI-025F10T	N/A		one BES (single copy) only	chr1	25222019	chr1	25222019-25372019
78TKNMI-006N01T	Ctg5		one BES (single copy) only	chr1	25238627	chr1	25088627-25238627
CH260-098D09	Ctg 14	98	both BES show consistent hits	chr1	25243571	chr1	25243571-25397717
CH260-109N17_T7	Ctg 14	332	one BES (single copy) only	chr1	25277381	chr1	25277381-25489499
CH260-101N24	Ctg 14	332	both BES show consistent hits	chr1	25314087	chr1	25314087-25487289
CH260-002O15	Ctg5	214	at least one end repetitive	chr1	25319685	chr1	25119685-25520357
78TKNMI-024E01	Ctg 14		both BES show consistent hits	chr1	25445923	chr1	25445923-25595982
78TKNMI-008A07	N/A		both BES show consistent hits	chr1	25455461	chr1	25455461-25610457
78TKNMI-006I21	Ctg 14		both BES show consistent hits	chr1	25534252	chr1	25534252-25685498
78TKNMI-013I20	Ctg 14		both BES show consistent hits	chr1	25554354	chr1	25554354-25702329
CH260-012D20	Ctg 14	83	overgo hyb for KCND2	chr1	25579143	chr1	25579143-25579182
CH260-015E02	N/A	si	overgo hyb for KCND2	chr1	25579143	chr1	25579143-25579182
CH260-015E04	Ctg409	3710	overgo hyb for KCND2	chr1	25579143	chr1	25579143-25579182
CH260-040K02	Ctg505	nf	overgo hyb for KCND2	chr1	25579143	chr1	25579143-25579182
CH260-045G22	Ctg 14	332	overgo hyb for KCND2	chr1	25579143	chr1	25579143-25579182
CH260-060L20	N/A	nf	overgo hyb for KCND2	chr1	25579143	chr1	25579143-25579182
CH260-064D02	Ctg 14	83	overgo hyb for KCND2	chr1	25579143	chr1	25579143-25579182
CH260-079H18	Ctg 14	332	overgo hyb for KCND2	chr1	25579143	chr1	25579143-25579182
CH260-116B16	Ctg 14	83	overgo hyb for KCND2	chr1	25579143	chr1	25579143-25579182
CH260-119N21	Ctg 14	332	overgo hyb for KCND2	chr1	25579143	chr1	25579143-25579182
CH260-169L24	N/A	nf	overgo hyb for KCND2	chr1	25579143	chr1	25579143-25579182
CH260-177J24	N/A	nf	overgo hyb for KCND2	chr1	25579143	chr1	25579143-25579182
78TKNMI-002N17T	N/A		one BES (single copy) only	chr1	25593983	chr1	25593983-25743983
CH260-099P13	N/A	332	both BES show consistent hits	chr1	25620729	chr1	25620729-25787114
CH260-092C15	Ctg 14	83	both BES show consistent hits	chr1	25636944	chr1	25636944-25842992
78TKNMI-015F01S	N/A		one BES (single copy) only	chr1	25654149	chr1	25654149-25804149
78TKNMI-003K15	Ctg 14		both BES show consistent hits	chr1	25784703	chr1	25784703-25936576
78TKNMI-016M15	N/A		both BES show consistent hits	chr1	25784819	chr1	25784819-25923730
CH260-089P14	Ctg 14	si	both BES show consistent hits	chr1	25904470	chr1	25904470-26136138
78TKNMI-012D08	Ctg 14		both BES show consistent hits	chr1	25911434	chr1	25911434-25994362
CH260-104B15	Ctg 14	1918	both BES show consistent hits	chr1	25931929	chr1	25931929-26129327
78TKNMI-027P03	Ctg 14		both BES show consistent hits	chr1	25942459	chr1	25942459-26071780
CH260-110E03	Ctg 14	1918	both BES show consistent hits	chr1	25951638	chr1	25951638-26133254
CH260-096N16	Ctg 14	1918	both BES show consistent hits	chr1	25983544	chr1	25983544-26213497
78TKNMI-004N02	Ctg 14		both BES show consistent hits	chr1	26066617	chr1	26066617-26204503
CH260-089P23	Ctg 14	332	both BES show consistent hits	chr1	26084050	chr1	26084050-26314195
CH260-095M05	N/A	332	both BES show consistent hits	chr1	26113843	chr1	26113843-26372042
78TKNMI-028N21	Ctg 14		both BES show consistent hits	chr1	26238267	chr1	26238267-26404784
CH260-103O19	Ctg 14	332	both BES show consistent hits	chr1	26254883	chr1	26254883-26490435
78TKNMI-002I21	Ctg 14		both BES show consistent hits	chr1	26258215	chr1	26258215-26406514
78TKNMI-002D08T	N/A		one BES (single copy) only	chr1	26275666	chr1	26275666-26425666
CH260-100C21	Ctg 14	5	both BES show consistent hits	chr1	26349224	chr1	26349224-26542961
CH260-103P13	N/A	332	both BES show consistent hits	chr1	26385565	chr1	26385565-26582864
CH260-104K21	N/A	5	both BES show consistent hits	chr1	26387708	chr1	26387708-26556772
CH260-089C01_T7	Ctg 14	332	one BES (single copy) only	chr1	26416372	chr1	26216372-26416372
78TKNMI-004E16	Ctg 14		both BES show consistent hits	chr1	26433731	chr1	26433731-26604221
CH260-113H07	Ctg 14	3138	both BES show consistent hits	chr1	26484983	chr1	26484983-26737568	confirmed by CAPZA2
78TKNMI-003G05	Ctg 14		both BES show consistent hits	chr1	26490810	chr1	26490810-26567893
CH260-112J05	Ctg 14	3851	both BES show consistent hits	chr1	26543090	chr1	26543090-26750593	confirmed by CAPZA2
CH260-005G01	N/A	nf	overgo hyb for CAPZA2	chr1	26675724	chr1	26675724-26675763
CH260-005O01	N/A	nf	overgo hyb for CAPZA2	chr1	26675724	chr1	26675724-26675763
CH260-041J04	N/A	nf	overgo hyb for CAPZA2	chr1	26675724	chr1	26675724-26675763
CH260-045L13	Ctg 14	3138	overgo hyb for CAPZA2	chr1	26675724	chr1	26675724-26675763
CH260-063M03	Ctg 14	3138	overgo hyb for CAPZA2	chr1	26675724	chr1	26675724-26675763
CH260-066P19	Ctg 14	3851	overgo hyb for CAPZA2	chr1	26675724	chr1	26675724-26675763
CH260-074D20	Ctg 14	3851	overgo hyb for CAPZA2	chr1	26675724	chr1	26675724-26675763
CH260-074G14	Ctg210	2828	overgo hyb for CAPZA2	chr1	26675724	chr1	26675724-26675763
CH260-075G18	Ctg 14	3138	overgo hyb for CAPZA2	chr1	26675724	chr1	26675724-26675763
CH260-085E13	N/A	nf	overgo hyb for CAPZA2	chr1	26675724	chr1	26675724-26675763
CH260-112J05	Ctg 14	3851	overgo hyb for CAPZA2	chr1	26675724	chr1	26675724-26675763
CH260-113H07	Ctg 14	3138	overgo hyb for CAPZA2	chr1	26675724	chr1	26675724-26675763
CH260-116E24	Ctg 14	3851	overgo hyb for CAPZA2	chr1	26675724	chr1	26675724-26675763
CH260-123F16	N/A	nf	overgo hyb for CAPZA2	chr1	26675724	chr1	26675724-26675763
CH260-138J07	N/A	nf	overgo hyb for CAPZA2	chr1	26675724	chr1	26675724-26675763
CH260-147C19	N/A	nf	overgo hyb for CAPZA2	chr1	26675724	chr1	26675724-26675763
CH260-151L03	N/A	nf	overgo hyb for CAPZA2	chr1	26675724	chr1	26675724-26675763
CH260-155C15	N/A	nf	overgo hyb for CAPZA2	chr1	26675724	chr1	26675724-26675763
CH260-159J20	N/A	nf	overgo hyb for CAPZA2	chr1	26675724	chr1	26675724-26675763
CH260-179L12	N/A	nf	overgo hyb for CAPZA2	chr1	26675724	chr1	26675724-26675763
CH260-180O13	N/A	nf	overgo hyb for CAPZA2	chr1	26675724	chr1	26675724-26675763
CH260-181B16	N/A	nf	overgo hyb for CAPZA2	chr1	26675724	chr1	26675724-26675763
CH260-091E17	Ctg14	3138	both BES show consistent hits	chr1	26682066	chr1	26682066-26914482
78TKNMI-025A23	Ctg14		both BES show consistent hits	chr1	26748561	chr1	26748561-26907198
78TKNMI-004D11	Ctg14		both BES show consistent hits	chr1	26795892	chr1	26795892-26964812
CH260-100G16	Ctg14	149	both BES show consistent hits	chr1	26848723	chr1	26848723-27087651
CH260-102I04	Ctg14	149	both BES show consistent hits	chr1	26891212	chr1	26891212-27090597
CH260-112L20	Ctg14	149	both BES show consistent hits	chr1	26891264	chr1	26891264-27111395
78TKNMI-026G18	N/A		both BES show consistent hits	chr1	26995218	chr1	26995218-27145704
CH260-002H05	Ctg14	149	both BES show consistent hits	chr1	27027778	chr1	27027778-27176903
CH260-112F06	Ctg14	149	both BES show consistent hits	chr1	27126510	chr1	27126510-27313550
CH260-094B24	Ctg14	149	both BES show consistent hits	chr1	27138526	chr1	27138526-27331854
78TKNMI-028N01	N/A		both BES show consistent hits	chr1	27193754	chr1	27193754-27352819
78TKNMI-023C10	N/A		both BES show consistent hits	chr1	27226635	chr1	27226635-27259643
CH260-106K18	Ctg14	149	Inconsistent because bad insert size: -138717863.	chr1	27234087	chr1	27034088-27234548
CH260-098A21	Ctg14	149	both BES show consistent hits	chr1	27346265	chr1	27346265-27565366
CH260-096E18	Ctg14	149	both BES show consistent hits	chr1	27346737	chr1	27346737-27520853
CH260-102E21	Ctg14	149	both BES show consistent hits	chr1	27403798	chr1	27403798-27622524
78TKNMI-007P12	N/A		both BES show consistent hits	chr1	27417980	chr1	27417980-27547437
CH260-096E22	Ctg14	149	both BES show consistent hits	chr1	27454719	chr1	27454719-27694389
CH260-089L17	N/A	1957	both BES show consistent hits	chr1	27530024	chr1	27530024-27684955
CH260-090J24	N/A	si	both BES show consistent hits	chr1	27586004	chr1	27586004-27745361
78TKNMI-010I10S	Ctg14		one BES (single copy) only	chr1	27586212	chr1	27436212-27586212
CH260-002D18	N/A	149	both BES show consistent hits	chr1	27592339	chr1	27592339-27803453
CH260-001H16	Ctg14	1957	both BES show consistent hits	chr1	27622566	chr1	27622566-27862423
CH260-092M09	Ctg14	149	both BES show consistent hits	chr1	27624208	chr1	27624208-27820166
78TKNMI-017G16S	N/A		one BES (single copy) only	chr1	27626135	chr1	27476135-27626135
78TKNMI-018G12	N/A		both BES show consistent hits	chr1	27631184	chr1	27631184-27790718
78TKNMI-017B06T	N/A		one BES (single copy) only	chr1	27638735	chr1	27638735-27788735
CH260-001A02	Ctg14	1957	both BES show consistent hits	chr1	27658135	chr1	27658135-27842515
CH260-094L24_SP6	Ctg14	149	one BES (single copy) only	chr1	27712022	chr1	27712022-27941805	NOT confirmed by MNT-196
78TKNMI-002E08	N/A		both BES show consistent hits	chr1	27723839	chr1	27723839-27837924
CH260-111L12	Clone in Ctg 14	1957	both BES show consistent hits	chr1	27726071	chr1	27726071-27923286
CH260-089P17	N/A	1957	at least one end repetitive	chr1	27748974	chr1	27548974-27949442
78TKNMI-024F06	N/A		both BES show consistent hits	chr1	27903852	chr1	27903852-27933453
CH260-084B04	Clone in Ctg 14	149	overgo hyb for MNT-196	chr1	27923285	chr1	27923285-27923544
CH260-085A04	N/A	nf	overgo hyb for MNT-196	chr1	27923285	chr1	27923285-27923544
CH260-116K05	N/A	si	overgo hyb for MNT-196	chr1	27923285	chr1	27923285-27923544
CH260-150D16	N/A	nf	overgo hyb for MNT-196	chr1	27923285	chr1	27923285-27923544
CH260-156O02	N/A	nf	overgo hyb for MNT-196	chr1	27923285	chr1	27923285-27923544
CH260-183O16	N/A	nf	overgo hyb for MNT-196	chr1	27923285	chr1	27923285-27923544
CH260-113E21	Ctg 13	479	both BES show consistent hits	chr1	28102963	chr1	28102963-28286220	confirmed by PPP1R3A 3'
CH260-103H01	Ctg 13	479	both BES show consistent hits	chr1	28128419	chr1	28128419-28382975	confirmed by MNT-370 (PPP1R3A 3', 2 of 4 filters +)
CH260-021M03	Ctg 13	479	overgo hyb for PPP1R3A 3' FLANK	chr1	28189394	chr1	28189394-28189436	also MNT-370
CH260-027D05	Ctg 13	479	overgo hyb for PPP1R3A 3' FLANK	chr1	28189394	chr1	28189394-28189436
CH260-047E20	Ctg 13	479	overgo hyb for PPP1R3A 3' FLANK	chr1	28189394	chr1	28189394-28189436
CH260-079E17	Ctg 13	479	overgo hyb for PPP1R3A 3' FLANK	chr1	28189394	chr1	28189394-28189436	also MNT-370
CH260-086I08	Ctg 13	149	overgo hyb for PPP1R3A 3' FLANK	chr1	28189394	chr1	28189394-28189436	also MNT-370
CH260-113E21	Ctg 13	479	overgo hyb for PPP1R3A 3' FLANK	chr1	28189394	chr1	28189394-28189436
CH260-121K24	Ctg 13	479	overgo hyb for PPP1R3A 3' FLANK	chr1	28189394	chr1	28189394-28189436	also MNT-370
CH260-134G24	Ctg 13	149	overgo hyb for PPP1R3A 3' FLANK	chr1	28189394	chr1	28189394-28189436	also MNT-370
CH260-151N22	N/A	nf	overgo hyb for PPP1R3A 3' FLANK	chr1	28189394	chr1	28189394-28189436	also MNT-370
CH260-174M23	N/A	nf	overgo hyb for PPP1R3A 3' FLANK	chr1	28189394	chr1	28189394-28189436
CH260-182M02	N/A	nf	overgo hyb for PPP1R3A 3' FLANK	chr1	28189394	chr1	28189394-28189436
CH260-184N14	N/A	nf	overgo hyb for PPP1R3A 3' FLANK	chr1	28189394	chr1	28189394-28189436	also MNT-370
CH260-187I21	N/A	nf	overgo hyb for PPP1R3A 3' FLANK	chr1	28189394	chr1	28189394-28189436	also MNT-370
78TKNMI-009K01	Ctg 13		both BES show consistent hits	chr1	28193310	chr1	28193310-28381337
78TKNMI-003H01S	Ctg 13		one BES (single copy) only	chr1	28208857	chr1	28208857-28358857
CH260-110A11	Ctg 13	149	both BES show consistent hits	chr1	28215305	chr1	28215305-28425705	confirmed by MNT-370
CH260-021M03	Ctg 13	479	overgo hyb for MNT-370	chr1	28309402	chr1	28309402-28309914	also PPP1R3A 3' flank
CH260-026F01	N/A	nf	overgo hyb for MNT-370	chr1	28309402	chr1	28309402-28309914
CH260-039M20	Ctg 13	479	overgo hyb for MNT-370	chr1	28309402	chr1	28309402-28309914	also 95D20S
CH260-066N21	Ctg 13	149	overgo hyb for MNT-370	chr1	28309402	chr1	28309402-28309914	also 95D20S
CH260-078B03	Ctg 13	149	overgo hyb for MNT-370	chr1	28309402	chr1	28309402-28309914	also 95D20S
CH260-079E17	Ctg 13	479	overgo hyb for MNT-370	chr1	28309402	chr1	28309402-28309914	also PPP1R3A 3' flank
CH260-086I08	Ctg 13	149	overgo hyb for MNT-370	chr1	28309402	chr1	28309402-28309914	also PPP1R3A 3' flank
CH260-103H01	Ctg 13	479	overgo hyb for MNT-370	chr1	28309402	chr1	28309402-28309914
CH260-110A11	Ctg 13	149	overgo hyb for MNT-370	chr1	28309402	chr1	28309402-28309914
CH260-114J14	Ctg 13	149	overgo hyb for MNT-370	chr1	28309402	chr1	28309402-28309914	also 95D20S
CH260-121K24	Ctg 13	479	overgo hyb for MNT-370	chr1	28309402	chr1	28309402-28309914	also PPP1R3A 3' flank
CH260-124A14	Ctg 13	149	overgo hyb for MNT-370	chr1	28309402	chr1	28309402-28309914	also 95D20S
CH260-134G24	Ctg 13	149	overgo hyb for MNT-370	chr1	28309402	chr1	28309402-28309914	also PPP1R3A 3' flank
CH260-137G06	N/A	nf	overgo hyb for MNT-370	chr1	28309402	chr1	28309402-28309914
CH260-151N22	N/A	nf	overgo hyb for MNT-370	chr1	28309402	chr1	28309402-28309914	also PPP1R3A 3' flank
CH260-165F22	N/A	nf	overgo hyb for MNT-370	chr1	28309402	chr1	28309402-28309914	also 95D20S
CH260-166E19	N/A	nf	overgo hyb for MNT-370	chr1	28309402	chr1	28309402-28309914	also 95D20S
CH260-168M06	N/A	nf	overgo hyb for MNT-370	chr1	28309402	chr1	28309402-28309914	also 95D20S
CH260-176H02	N/A	nf	overgo hyb for MNT-370	chr1	28309402	chr1	28309402-28309914	also 95D20S
CH260-184N14	N/A	nf	overgo hyb for MNT-370	chr1	28309402	chr1	28309402-28309914	also PPP1R3A 3' flank
CH260-187I21	N/A	nf	overgo hyb for MNT-370	chr1	28309402	chr1	28309402-28309914	also PPP1R3A 3' flank
CH260-189N11	N/A	nf	overgo hyb for MNT-370	chr1	28309402	chr1	28309402-28309914	also 95D20S
78TKNMI-011J13	N/A		both BES show consistent hits	chr1	28335058	chr1	28335058-28470654
78TKNMI-020L21T	Ctg 13		one BES (single copy) only	chr1	28381531	chr1	28381531-28531531
78TKNMI-024D06	N/A		both BES show consistent hits	chr1	28392135	chr1	28392135-28543336
78TKNMI-007C24T	N/A		one BES (single copy) only	chr1	28402872	chr1	28402872-28552872
CH260-095D20	Ctg 13	1086	both BES show consistent hits	chr1	28426401	chr1	28426401-28625254
CH260-003G13	Ctg 13	nf	overgo for 95D20S	chr1	28426555	chr1	28426555-28426588
CH260-013G03	N/A	nf	overgo for 95D20S	chr1	28426555	chr1	28426555-28426588
CH260-030D01	Ctg 13	149	overgo for 95D20S	chr1	28426555	chr1	28426555-28426588
CH260-039M20	Ctg 13	479	overgo for 95D20S	chr1	28426555	chr1	28426555-28426588	also MNT-370
CH260-053A07	Ctg 13	1086	overgo for 95D20S	chr1	28426555	chr1	28426555-28426588
CH260-062C22	Ctg 13	149	overgo for 95D20S	chr1	28426555	chr1	28426555-28426588
CH260-066N21	Ctg 13	149	overgo for 95D20S	chr1	28426555	chr1	28426555-28426588	also MNT-370
CH260-074L06	N/A	nf	overgo for 95D20S	chr1	28426555	chr1	28426555-28426588
CH260-078B03	Ctg 13	149	overgo for 95D20S	chr1	28426555	chr1	28426555-28426588	also MNT-370
CH260-095D20	Ctg 13	1086	overgo for 95D20S	chr1	28426555	chr1	28426555-28426588
CH260-097M19	Ctg 13	1086	overgo for 95D20S	chr1	28426555	chr1	28426555-28426588
CH260-114J14	Ctg 13	149	overgo for 95D20S	chr1	28426555	chr1	28426555-28426588	also MNT-370
CH260-124A14	Ctg 13	149	overgo for 95D20S	chr1	28426555	chr1	28426555-28426588	also MNT-370
CH260-126L05	N/A	1086*	overgo for 95D20S	chr1	28426555	chr1	28426555-28426588
CH260-153F12	N/A	nf	overgo for 95D20S	chr1	28426555	chr1	28426555-28426588
CH260-165F22	N/A	nf	overgo for 95D20S	chr1	28426555	chr1	28426555-28426588	also MNT-370
CH260-166E19	N/A	nf	overgo for 95D20S	chr1	28426555	chr1	28426555-28426588	also MNT-370
CH260-168M06	N/A	nf	overgo for 95D20S	chr1	28426555	chr1	28426555-28426588	also MNT-370
CH260-175I09	N/A	nf	overgo for 95D20S	chr1	28426555	chr1	28426555-28426588
CH260-176H02	N/A	nf	overgo for 95D20S	chr1	28426555	chr1	28426555-28426588	also MNT-370
CH260-178O20	N/A	nf	overgo for 95D20S	chr1	28426555	chr1	28426555-28426588
CH260-179O18	N/A	nf	overgo for 95D20S	chr1	28426555	chr1	28426555-28426588
CH260-189N11	N/A	nf	overgo for 95D20S	chr1	28426555	chr1	28426555-28426588	also MNT-370
78TKNMI-006J04	N/A		both BES show consistent hits	chr1	28454830	chr1	28454830-28590623
CH260-112O06	N/A	nf	both BES show consistent hits	chr1	28510334	chr1	28510334-28694670
CH260-091G12	Ctg 13	1086	both BES show consistent hits	chr1	28611746	chr1	28611746-28857712	confirmed by IFRD1
78TKNMI-004G02	Ctg 13		both BES show consistent hits	chr1	28634149	chr1	28634149-28814711
CH260-002O01_SP6	Ctg 13	209	one BES (single copy) only	chr1	28653519	chr1	28653519-28853519	confirmed by IFRD1
CH260-096O10	Ctg 13	209	both BES show consistent hits	chr1	28668022	chr1	28668022-28871129	confirmed by IFRD1
CH260-002O01	Clone in Ctg 13	209	overgo hyb for IFRD1	chr1	28732860	chr1	28732860-28732897
CH260-025A02	Clone in Ctg 13	1086	overgo hyb for IFRD1	chr1	28732860	chr1	28732860-28732897
CH260-028F13	N/A	209	overgo hyb for IFRD1	chr1	28732860	chr1	28732860-28732897
CH260-073O20	N/A	nf	overgo hyb for IFRD1	chr1	28732860	chr1	28732860-28732897
CH260-081F20	Clone in Ctg 13	1086	overgo hyb for IFRD1	chr1	28732860	chr1	28732860-28732897
CH260-087E24	Clone in Ctg 13	1086	overgo hyb for IFRD1	chr1	28732860	chr1	28732860-28732897
CH260-091G12	Clone in Ctg 13	1086	overgo hyb for IFRD1	chr1	28732860	chr1	28732860-28732897
CH260-096O10	Clone in Ctg 13	209	overgo hyb for IFRD1	chr1	28732860	chr1	28732860-28732897
CH260-147P09	N/A	nf	overgo hyb for IFRD1	chr1	28732860	chr1	28732860-28732897
CH260-170D21	N/A	nf	overgo hyb for IFRD1	chr1	28732860	chr1	28732860-28732897
CH260-175D11	N/A	nf	overgo hyb for IFRD1	chr1	28732860	chr1	28732860-28732897
CH260-180K17	N/A	nf	overgo hyb for IFRD1	chr1	28732860	chr1	28732860-28732897
CH260-111H16	Ctg 13	1086	both BES show consistent hits	chr1	28734323	chr1	28734323-28912483
78TKNMI-024H01	Ctg 13		both BES show consistent hits	chr1	28758586	chr1	28758586-28911590
CH260-091C21	Ctg 13	1086	both BES show consistent hits	chr1	28769856	chr1	28769856-28967121
78TKNMI-011G07	Ctg 13		initial mr, one end mapped	chr1	28802069	chr1	28652069-28802069
CH260-089O04	Ctg 13	si	both BES show consistent hits	chr1	28813693	chr1	28813693-29039663
CH260-095J03	Ctg 13	1086	both BES show consistent hits	chr1	28912564	chr1	28912564-29111024
CH260-106C05	Ctg 13	209	both BES show consistent hits	chr1	28923292	chr1	28923292-29083281
78TKNMI-005I21	Ctg 13		both BES show consistent hits	chr1	28941125	chr1	28941125-29090930
78TKNMI-008G22	N/A		initial mr, one end mapped	chr1	29030989	chr1	29030989-29180989
CH260-002O16	Ctg 13	209	overgo hyb for IMMP2L	chr1	29115431	chr1	29115431-29115469
CH260-019M10	N/A	1086	overgo hyb for IMMP2L	chr1	29115431	chr1	29115431-29115469
CH260-029K21	Ctg 13	1086	overgo hyb for IMMP2L	chr1	29115431	chr1	29115431-29115469
CH260-037P08	N/A	nf	overgo hyb for IMMP2L	chr1	29115431	chr1	29115431-29115469
CH260-042I14	N/A	nf	overgo hyb for IMMP2L	chr1	29115431	chr1	29115431-29115469
CH260-054P21	Ctg 13	209	overgo hyb for IMMP2L	chr1	29115431	chr1	29115431-29115469
CH260-073J11	N/A	1086	overgo hyb for IMMP2L	chr1	29115431	chr1	29115431-29115469
CH260-120E21	N/A	209	overgo hyb for IMMP2L	chr1	29115431	chr1	29115431-29115469
CH260-127A07	Ctg 13*	209*	overgo hyb for IMMP2L	chr1	29115431	chr1	29115431-29115469
CH260-135B24	N/A	nf	overgo hyb for IMMP2L	chr1	29115431	chr1	29115431-29115469
CH260-136H04	N/A	nf	overgo hyb for IMMP2L	chr1	29115431	chr1	29115431-29115469
CH260-138M08	N/A	nf	overgo hyb for IMMP2L	chr1	29115431	chr1	29115431-29115469
CH260-161G21	N/A	nf	overgo hyb for IMMP2L	chr1	29115431	chr1	29115431-29115469
CH260-161K14	N/A	nf	overgo hyb for IMMP2L	chr1	29115431	chr1	29115431-29115469
CH260-166J02	N/A	nf	overgo hyb for IMMP2L	chr1	29115431	chr1	29115431-29115469
CH260-170D19	N/A	nf	overgo hyb for IMMP2L	chr1	29115431	chr1	29115431-29115469
CH260-180P17	N/A	nf	overgo hyb for IMMP2L	chr1	29115431	chr1	29115431-29115469
CH260-187F18	N/A	nf	overgo hyb for IMMP2L	chr1	29115431	chr1	29115431-29115469
CH260-097N02	Ctg 13	si	both BES show consistent hits	chr1	29149468	chr1	29149468-29304560
78TKNMI-008K04	N/A		both BES show consistent hits	chr1	29152739	chr1	29152739-29308671
CH260-104L15	Ctg 13	209	both BES show consistent hits	chr1	29220521	chr1	29220521-29419315
CH260-105J12	N/A	si	both BES show consistent hits	chr1	29309001	chr1	29309001-29455449
78TKNMI-020C14T	N/A		one BES (single copy) only	chr1	29330248	chr1	29180248-29330248
CH260-099D13	Ctg 13	1350	both BES show consistent hits	chr1	29358522	chr1	29358522-29508299
CH260-100P15	Ctg 13	209	both BES show consistent hits	chr1	29358980	chr1	29358980-29485259
CH260-094P15	Ctg 13	209	both BES show consistent hits	chr1	29390054	chr1	29390054-29571128
78TKNMI-007A24	Ctg401		initial mr, one end mapped	chr1	29482049	chr1	29332049-29482049
78TKNMI-020I01	N/A		both BES show consistent hits	chr1	29546162	chr1	29546162-29619589
CH260-107K02	Ctg 13	1350	both BES show consistent hits	chr1	29584524	chr1	29584524-29806381
CH260-092C10_T7	N/A	209	one BES (single copy) only	chr1	29635372	chr1	29435372-29635372
78TKNMI-006F04	Ctg 13		initial mr, one end mapped	chr1	29655773	chr1	29655773-29805773
78TKNMI-015L20	N/A		both BES show consistent hits	chr1	29664314	chr1	29664314-29819819
78TKNMI-002B17T	Ctg 13		one BES (single copy) only	chr1	29684002	chr1	29684002-29834002
CH260-095I24	Ctg 13	1350	both BES show consistent hits	chr1	29727646	chr1	29727646-29929783
78TKNMI-024E14	Ctg 13		both ends mapped, one or both repetitive	chr1	29778369	chr1	29778369-29944637
78TKNMI-017C23	N/A		both BES show consistent hits	chr1	29787450	chr1	29787450-29906609
78TKNMI-027D17S	N/A		one BES (single copy) only	chr1	29846920	chr1	29846920-29996920
CH260-029E16	Ctg263, bad fp assignment	69	overgo for 95I24S	chr1	29929317	chr1	29929317-29929360	also 97P22S, prob bad fp ident to 29E15
CH260-040B19	N/A	nf	overgo for 95I24S	chr1	29929317	chr1	29929317-29929360	also 97P22S
CH260-043P03	Ctg13	1350	overgo for 95I24S	chr1	29929317	chr1	29929317-29929360
CH260-050K05	N/A	1745	overgo for 95I24S	chr1	29929317	chr1	29929317-29929360	also 97P22S
CH260-058I02	Ctg13	1745	overgo for 95I24S	chr1	29929317	chr1	29929317-29929360
CH260-063H11	Ctg13	1350	overgo for 95I24S	chr1	29929317	chr1	29929317-29929360	also 97P22S
CH260-080I23	N/A	1745	overgo for 95I24S	chr1	29929317	chr1	29929317-29929360	also 97P22S
CH260-093P08	N/A	1350	overgo for 95I24S	chr1	29929317	chr1	29929317-29929360	also 97P22S
CH260-095I24	Ctg13	1350	overgo for 95I24S	chr1	29929317	chr1	29929317-29929360
CH260-122C10	N/A	1745	overgo for 95I24S	chr1	29929317	chr1	29929317-29929360	also 97P22S
CH260-163A18	N/A	nf	overgo for 95I24S	chr1	29929317	chr1	29929317-29929360	also 97P22S
CH260-167D13	N/A	nf	overgo for 95I24S	chr1	29929317	chr1	29929317-29929360	also 97P22S
CH260-173H17	N/A	nf	overgo for 95I24S	chr1	29929317	chr1	29929317-29929360	also 97P22S
CH260-175N12	N/A	nf	overgo for 95I24S	chr1	29929317	chr1	29929317-29929360	also 97P22S
CH260-178E16	N/A	nf	overgo for 95I24S	chr1	29929317	chr1	29929317-29929360	also 97P22S
CH260-178I13	N/A	nf	overgo for 95I24S	chr1	29929317	chr1	29929317-29929360	also 97P22S
78TKNMI-024N06	N/A		both ends mapped, one or both repetitive	chr1	29972452	chr1	29972452-30141865
CH260-110B14	N/A	si	both BES show consistent hits	chr1	29973788	chr1	29973788-30105452	confirmed by 97P22S
78TKNMI-006O23	N/A		both BES show consistent hits	chr1	29974124	chr1	29974124-30077577
CH260-097P22	N/A	4803	both BES show consistent hits	chr1	29975557	chr1	29975557-30070756
CH260-104L18	N/A	si	both BES show consistent hits	chr1	29975602	chr1	29975602-30106144	confirmed by 97P22S
CH260-004F01	N/A	nf	overgo for 97P22S	chr1	29976298	chr1	29976298-29976431 and others nearby
CH260-007D08	N/A	nf	overgo for 97P22S	chr1	29976298	chr1	29976298-29976431 and others nearby
CH260-015J02	Ctg707	si	overgo for 97P22S	chr1	29976298	chr1	29976298-29976431 and others nearby
CH260-024I22	N/A	64	overgo for 97P22S	chr1	29976298	chr1	29976298-29976431 and others nearby
CH260-027K05	N/A	4803	overgo for 97P22S	chr1	29976298	chr1	29976298-29976431 and others nearby
CH260-029E16	Ctg263, bad fp assignment	69	overgo for 97P22S	chr1	29976298	chr1	29976298-29976431 and others nearby	also 95I24S, prob bad fp ident to 29E15
CH260-040B19	N/A	nf	overgo for 97P22S	chr1	29976298	chr1	29976298-29976431 and others nearby	also 95I24S
CH260-050F01	N/A	64	overgo for 97P22S	chr1	29976298	chr1	29976298-29976431 and others nearby	also 104L18T
CH260-050K05	N/A	1745	overgo for 97P22S	chr1	29976298	chr1	29976298-29976431 and others nearby	also 95I24S
CH260-060M14	Ctg3	61	overgo for 97P22S	chr1	29976298	chr1	29976298-29976431 and others nearby
CH260-060P17	N/A	64	overgo for 97P22S	chr1	29976298	chr1	29976298-29976431 and others nearby
CH260-063H11	Ctg13	1350	overgo for 97P22S	chr1	29976298	chr1	29976298-29976431 and others nearby	also 95I24S
CH260-064L15	N/A	64	overgo for 97P22S	chr1	29976298	chr1	29976298-29976431 and others nearby
CH260-070C08	N/A	nf	overgo for 97P22S	chr1	29976298	chr1	29976298-29976431 and others nearby
CH260-073G14	N/A	si	overgo for 97P22S	chr1	29976298	chr1	29976298-29976431 and others nearby	also 104L18T
CH260-074D17	N/A	si	overgo for 97P22S	chr1	29976298	chr1	29976298-29976431 and others nearby
CH260-077J08	N/A	si	overgo for 97P22S	chr1	29976298	chr1	29976298-29976431 and others nearby
CH260-080I23	N/A	1745	overgo for 97P22S	chr1	29976298	chr1	29976298-29976431 and others nearby	also 95I24S
CH260-082C24	N/A	64	overgo for 97P22S	chr1	29976298	chr1	29976298-29976431 and others nearby	also 104L18T
CH260-093P08	N/A	1350	overgo for 97P22S	chr1	29976298	chr1	29976298-29976431 and others nearby	also 95I24S
CH260-097P22	N/A	4803	overgo for 97P22S	chr1	29976298	chr1	29976298-29976431 and others nearby
CH260-104L18	N/A	si	overgo for 97P22S	chr1	29976298	chr1	29976298-29976431 and others nearby	also 104L18T
CH260-110B14	N/A	si	overgo for 97P22S	chr1	29976298	chr1	29976298-29976431 and others nearby
CH260-122C10	N/A	1745	overgo for 97P22S	chr1	29976298	chr1	29976298-29976431 and others nearby	also 95I24S
CH260-127A03	N/A	64*	overgo for 97P22S	chr1	29976298	chr1	29976298-29976431 and others nearby	also 104L18T
CH260-132K19	N/A	si	overgo for 97P22S	chr1	29976298	chr1	29976298-29976431 and others nearby	also 104L18T
CH260-139J21	N/A	nf	overgo for 97P22S	chr1	29976298	chr1	29976298-29976431 and others nearby
CH260-148M06	N/A	nf	overgo for 97P22S	chr1	29976298	chr1	29976298-29976431 and others nearby
CH260-163A18	N/A	nf	overgo for 97P22S	chr1	29976298	chr1	29976298-29976431 and others nearby	also 95I24S
CH260-167D13	N/A	nf	overgo for 97P22S	chr1	29976298	chr1	29976298-29976431 and others nearby	also 95I24S
CH260-173H17	N/A	nf	overgo for 97P22S	chr1	29976298	chr1	29976298-29976431 and others nearby	also 95I24S
CH260-175N12	N/A	nf	overgo for 97P22S	chr1	29976298	chr1	29976298-29976431 and others nearby	also 95I24S
CH260-178E16	N/A	nf	overgo for 97P22S	chr1	29976298	chr1	29976298-29976431 and others nearby	also 95I24S
CH260-178I13	N/A	nf	overgo for 97P22S	chr1	29976298	chr1	29976298-29976431 and others nearby	also 95I24S
CH260-180I09	N/A	nf	overgo for 97P22S	chr1	29976298	chr1	29976298-29976431 and others nearby	also 104L18T
CH260-187D19	N/A	nf	overgo for 97P22S	chr1	29976298	chr1	29976298-29976431 and others nearby
CH260-190P21	N/A	nf	overgo for 97P22S	chr1	29976298	chr1	29976298-29976431 and others nearby
78TKNMI-003N23T			one BES (single copy) only	chr1	30037004	chr1	30037004-30187004
CH260-050F01	N/A	64	overgo for 104L18T	chr1	30106085	chr1	30106085-30106128	also 97P22S
CH260-070H19	N/A	64	overgo for 104L18T	chr1	30106085	chr1	30106085-30106128
CH260-073G14	N/A	si	overgo for 104L18T	chr1	30106085	chr1	30106085-30106128	also 97P22S
CH260-077B04	N/A	nf	overgo for 104L18T	chr1	30106085	chr1	30106085-30106128	also DNAJB9
CH260-082C24	N/A	64	overgo for 104L18T	chr1	30106085	chr1	30106085-30106128	also 97P22S
CH260-104L18	N/A	si	overgo for 104L18T	chr1	30106085	chr1	30106085-30106128	also 97P22S
CH260-127A03	N/A	64*	overgo for 104L18T	chr1	30106085	chr1	30106085-30106128	also 97P22S
CH260-132K19	N/A	si	overgo for 104L18T	chr1	30106085	chr1	30106085-30106128	also 97P22S
CH260-180I09	N/A	nf	overgo for 104L18T	chr1	30106085	chr1	30106085-30106128	also 97P22S
78TKNMI-006A24S	N/A		one BES (single copy) only	chr1	30142615	chr1	30142615-30292615
78TKNMI-001C18T	N/A		one BES (single copy) only	chr1	30209918	chr1	30059918-30209918
78TKNMI-020A24	N/A		both BES show consistent hits	chr1	30212001	chr1	30212001-30367588
CH260-008M10	Ctg 13	1009	overgo for DNAJB9	chr1	30216230	chr1	30216230-30216269
CH260-013O11	N/A	nf	overgo for DNAJB9	chr1	30216230	chr1	30216230-30216269
CH260-041C09	N/A	nf	overgo for DNAJB9	chr1	30216230	chr1	30216230-30216269
CH260-047I10	Ctg 13	62	overgo for DNAJB9	chr1	30216230	chr1	30216230-30216269
CH260-053N05	Ctg 13	62	overgo for DNAJB9	chr1	30216230	chr1	30216230-30216269
CH260-055I13	N/A	nf	overgo for DNAJB9	chr1	30216230	chr1	30216230-30216269
CH260-060E21	Ctg 13	1009	overgo for DNAJB9	chr1	30216230	chr1	30216230-30216269
CH260-064M20	Ctg 13	1009	overgo for DNAJB9	chr1	30216230	chr1	30216230-30216269
CH260-076N03	Ctg 13	1009	overgo for DNAJB9	chr1	30216230	chr1	30216230-30216269
CH260-077B04	N/A	nf	overgo for DNAJB9	chr1	30216230	chr1	30216230-30216269	also 104L18T
CH260-126K15	Ctg 13*	62*	overgo for DNAJB9	chr1	30216230	chr1	30216230-30216269
CH260-158M16	N/A	nf	overgo for DNAJB9	chr1	30216230	chr1	30216230-30216269
CH260-159D05	N/A	nf	overgo for DNAJB9	chr1	30216230	chr1	30216230-30216269
CH260-165D09	N/A	nf	overgo for DNAJB9	chr1	30216230	chr1	30216230-30216269	also AVPRX
CH260-168D10	N/A	nf	overgo for DNAJB9	chr1	30216230	chr1	30216230-30216269
CH260-179P08	N/A	nf	overgo for DNAJB9	chr1	30216230	chr1	30216230-30216269	also AVPRX
CH260-180D04	N/A	nf	overgo for DNAJB9	chr1	30216230	chr1	30216230-30216269
CH260-184N17	N/A	nf	overgo for DNAJB9	chr1	30216230	chr1	30216230-30216269
CH260-185D08	N/A	nf	overgo for DNAJB9	chr1	30216230	chr1	30216230-30216269
CH260-187K07	N/A	nf	overgo for DNAJB9	chr1	30216230	chr1	30216230-30216269
78TKNMI-019M21T	N/A		one BES (single copy) only	chr1	30239906	chr1	30089906-30239906
CH260-111A05	Ctg 13	62	both BES show consistent hits	chr1	30265621	chr1	30265621-30445135	NOT confirmed by AVPRX
CH260-108P02	Ctg 13	nf	both BES show consistent hits	chr1	30273227	chr1	30273227-30477135	NOT confirmed by AVPRX
CH260-111F18	Ctg 13	62	both BES show consistent hits	chr1	30281391	chr1	30281391-30491212	NOT confirmed by AVPRX
CH260-005J18	N/A	nf	overgo hyb for AVPRX	chr1	30283530	chr1	30283530-30285115	prev. AVPR1A, may hit multiple paralogs
CH260-009M21	Ctg 252 (chr_5)	638	overgo hyb for AVPRX	chr1	30283530	chr1	30283530-30285115	prev. AVPR1A, may hit multiple paralogs
CH260-014D10	Ctg 252 (chr_5)	59	overgo hyb for AVPRX	chr1	30283530	chr1	30283530-30285115	prev. AVPR1A, may hit multiple paralogs
CH260-016J21	Ctg 252 (chr_5)	59	overgo hyb for AVPRX	chr1	30283530	chr1	30283530-30285115	prev. AVPR1A, may hit multiple paralogs
CH260-019M13	Ctg 252 (chr_5)	si	overgo hyb for AVPRX	chr1	30283530	chr1	30283530-30285115	prev. AVPR1A, may hit multiple paralogs
CH260-025D15	Ctg 252 (chr_5)	638	overgo hyb for AVPRX	chr1	30283530	chr1	30283530-30285115	prev. AVPR1A, may hit multiple paralogs
CH260-027N13	Ctg 252 (chr_5)	638	overgo hyb for AVPRX	chr1	30283530	chr1	30283530-30285115	prev. AVPR1A, may hit multiple paralogs
CH260-038C18	N/A	59	overgo hyb for AVPRX	chr1	30283530	chr1	30283530-30285115	prev. AVPR1A, may hit multiple paralogs
CH260-045N14	Ctg 252 (chr_5)	638	overgo hyb for AVPRX	chr1	30283530	chr1	30283530-30285115	prev. AVPR1A, may hit multiple paralogs
CH260-059H14	Ctg 252 (chr_5)	638	overgo hyb for AVPRX	chr1	30283530	chr1	30283530-30285115	prev. AVPR1A, may hit multiple paralogs
CH260-061L07	Ctg 252 (chr_5)	638	overgo hyb for AVPRX	chr1	30283530	chr1	30283530-30285115	prev. AVPR1A, may hit multiple paralogs
CH260-064F10	Ctg 252 (chr_5)	59	overgo hyb for AVPRX	chr1	30283530	chr1	30283530-30285115	prev. AVPR1A, may hit multiple paralogs
CH260-086P21	Ctg 252 (chr_5)	59	overgo hyb for AVPRX	chr1	30283530	chr1	30283530-30285115	prev. AVPR1A, may hit multiple paralogs
CH260-111G21	Ctg 252 (chr_5)	638	overgo hyb for AVPRX	chr1	30283530	chr1	30283530-30285115	prev. AVPR1A, may hit multiple paralogs
CH260-119N19	Ctg 252 (chr_5)	638	overgo hyb for AVPRX	chr1	30283530	chr1	30283530-30285115	prev. AVPR1A, may hit multiple paralogs
CH260-127B13	Ctg 252* (chr_5)	59*	overgo hyb for AVPRX	chr1	30283530	chr1	30283530-30285115	prev. AVPR1A, may hit multiple paralogs
CH260-127K14	Ctg 252* (chr_5)	59*	overgo hyb for AVPRX	chr1	30283530	chr1	30283530-30285115	prev. AVPR1A, may hit multiple paralogs
CH260-139C24	N/A	nf	overgo hyb for AVPRX	chr1	30283530	chr1	30283530-30285115	prev. AVPR1A, may hit multiple paralogs
CH260-149H04	N/A	nf	overgo hyb for AVPRX	chr1	30283530	chr1	30283530-30285115	prev. AVPR1A, may hit multiple paralogs
CH260-153M04	N/A	nf	overgo hyb for AVPRX	chr1	30283530	chr1	30283530-30285115	prev. AVPR1A, may hit multiple paralogs
CH260-158I07	N/A	nf	overgo hyb for AVPRX	chr1	30283530	chr1	30283530-30285115	prev. AVPR1A, may hit multiple paralogs
CH260-165D09	N/A	nf	overgo hyb for AVPRX	chr1	30283530	chr1	30283530-30285115	also DNAJB9, prev. AVPR1A, may hit multiple paralogs
CH260-167P11	N/A	nf	overgo hyb for AVPRX	chr1	30283530	chr1	30283530-30285115	prev. AVPR1A, may hit multiple paralogs
CH260-179P08	N/A	nf	overgo hyb for AVPRX	chr1	30283530	chr1	30283530-30285115	also DNAJB9, prev. AVPR1A, may hit multiple paralogs
CH260-183L23	N/A	nf	overgo hyb for AVPRX	chr1	30283530	chr1	30283530-30285115	prev. AVPR1A, may hit multiple paralogs
CH260-184B13	N/A	nf	overgo hyb for AVPRX	chr1	30283530	chr1	30283530-30285115	prev. AVPR1A, may hit multiple paralogs
CH260-093C17	Ctg 13	62	both BES show consistent hits	chr1	30306362	chr1	30306362-30539161	confirmed by 110P10T
CH260-110P10	Ctg 13	1009	both BES show consistent hits	chr1	30333104	chr1	30333104-30522845
78TKNMI-007F17	Ctg 13		both BES show consistent hits	chr1	30374511	chr1	30374511-30553493
CH260-010P06	N/A	nf	overgo hyb for 110P10T	chr1	30522719	chr1	30522719-30522760	also AC147968, MNT-092
CH260-029E07	Ctg 13	nf	overgo hyb for 110P10T	chr1	30522719	chr1	30522719-30522760	also AC147968, MNT-092
CH260-034K18	N/A	nf	overgo hyb for 110P10T	chr1	30522719	chr1	30522719-30522760
CH260-047J16	N/A	nf	overgo hyb for 110P10T	chr1	30522719	chr1	30522719-30522760	also AC147968, MNT-092
CH260-054P19	Ctg 13	348	overgo hyb for 110P10T	chr1	30522719	chr1	30522719-30522760	also AC147968, MNT-092
CH260-093C17	Ctg 13	62	overgo hyb for 110P10T	chr1	30522719	chr1	30522719-30522760
CH260-110P10	Ctg 13	1009	overgo hyb for 110P10T	chr1	30522719	chr1	30522719-30522760
CH260-132J21	Ctg 13	348	overgo hyb for 110P10T	chr1	30522719	chr1	30522719-30522760	also AC147968
CH260-147N12	N/A	nf	overgo hyb for 110P10T	chr1	30522719	chr1	30522719-30522760	also AC147968, MNT-092
CH260-010E17	Ctg 13	nf	overgo hyb for AC147968	chr1	30582667	chr1	30582667-30582707
CH260-010P06	N/A	nf	overgo hyb for AC147968	chr1	30582667	chr1	30582667-30582707	also MNT-092, 110P10T
CH260-029E07	Ctg 13	nf	overgo hyb for AC147968	chr1	30582667	chr1	30582667-30582707	also MNT-092, 110P10T
CH260-047J16	N/A	nf	overgo hyb for AC147968	chr1	30582667	chr1	30582667-30582707	also MNT-092, 110P10T
CH260-054P19	Ctg 13	348	overgo hyb for AC147968	chr1	30582667	chr1	30582667-30582707	also MNT-092, 110P10T
CH260-059D03	Ctg 13	821	overgo hyb for AC147968	chr1	30582667	chr1	30582667-30582707	also MNT-092
CH260-067L17	Ctg 13	821	overgo hyb for AC147968	chr1	30582667	chr1	30582667-30582707	also MNT-092
CH260-069I10	Ctg 13	821	overgo hyb for AC147968	chr1	30582667	chr1	30582667-30582707	also MNT-092
CH260-132J21	Ctg 13	348	overgo hyb for AC147968	chr1	30582667	chr1	30582667-30582707
CH260-140B05	N/A	nf	overgo hyb for AC147968	chr1	30582667	chr1	30582667-30582707	also MNT-092
CH260-141E11	N/A	nf	overgo hyb for AC147968	chr1	30582667	chr1	30582667-30582707
CH260-147N12	N/A	nf	overgo hyb for AC147968	chr1	30582667	chr1	30582667-30582707	also MNT-092, 110P10T
CH260-190O08	N/A	nf	overgo hyb for AC147968	chr1	30582667	chr1	30582667-30582707
78TKNMI-017C21	N/A		both BES show consistent hits	chr1	30642494	chr1	30642494-30794103
78TKNMI-013D13S	N/A		one BES (single copy) only	chr1	30667411	chr1	30517411-30667411
CH260-010P06	N/A	nf	overgo hyb for MNT-092	chr1	30672410	chr1	30672410-30673144	also AC147968, 110P10T
CH260-029E07	Ctg 13	nf	overgo hyb for MNT-092	chr1	30672410	chr1	30672410-30673144	also AC147968, 110P10T
CH260-047J16	N/A	nf	overgo hyb for MNT-092	chr1	30672410	chr1	30672410-30673144	also AC147968, 110P10T
CH260-054P19	Ctg 13	348	overgo hyb for MNT-092	chr1	30672410	chr1	30672410-30673144	also AC147968, 110P10T
CH260-059D03	Ctg 13	821	overgo hyb for MNT-092	chr1	30672410	chr1	30672410-30673144	also AC147968
CH260-067L17	Ctg 13	821	overgo hyb for MNT-092	chr1	30672410	chr1	30672410-30673144	also AC147968
CH260-069I10	Ctg 13	821	overgo hyb for MNT-092	chr1	30672410	chr1	30672410-30673144	also AC147968
CH260-122B18	Ctg 13	348	overgo hyb for MNT-092	chr1	30672410	chr1	30672410-30673144
CH260-140B05	N/A	nf	overgo hyb for MNT-092	chr1	30672410	chr1	30672410-30673144	also AC147968
CH260-147N12	N/A	nf	overgo hyb for MNT-092	chr1	30672410	chr1	30672410-30673144	also AC147968, 110P10T
CH260-092E24	Ctg 13	348	both BES show consistent hits	chr1	30731044	chr1	30731044-30950700
CH260-098K23	Ctg 13	348	both BES show consistent hits	chr1	30737964	chr1	30737964-30938575
CH260-105H18	N/A	si	both BES show consistent hits	chr1	30750215	chr1	30750215-30903114
78TKNMI-003H21	N/A		both BES show consistent hits	chr1	30794115	chr1	30794115-30927878
CH260-108C17	Ctg 13	348	both BES show consistent hits	chr1	30849208	chr1	30849208-31088842
78TKNMI-026F15	Ctg 13		both BES show consistent hits	chr1	30860923	chr1	30860923-31050122
CH260-113M03	N/A	192	both BES show consistent hits	chr1	30869960	chr1	30869960-31093292
78TKNMI-027N16	Ctg 13		both BES show consistent hits	chr1	30910312	chr1	30910312-31060814
CH260-104C11	Ctg 13	348	both BES show consistent hits	chr1	30950887	chr1	30950887-31247998
78TKNMI-010O02S	Ctg 13		one BES (single copy) only	chr1	30973577	chr1	30823577-30973577
CH260-095N08	Ctg 13	192	both BES show consistent hits	chr1	31039117	chr1	31039117-31247877
CH260-109D10	Ctg 13	192	both BES show consistent hits	chr1	31042977	chr1	31042977-31270632	confirmed by GLT8D3
CH260-089N15	Ctg 13	497	both BES show consistent hits	chr1	31232119	chr1	31232119-31444662	confirmed by GLT8D3
CH260-004A03	N/A	nf	overgo hyb for GLT8D3	chr1	31261681	chr1	31261681-31261720
CH260-010D09	N/A	348	overgo hyb for GLT8D3	chr1	31261681	chr1	31261681-31261720
CH260-026D14	Ctg 13	348	overgo hyb for GLT8D3	chr1	31261681	chr1	31261681-31261720
CH260-027N12	N/A	192	overgo hyb for GLT8D3	chr1	31261681	chr1	31261681-31261720
CH260-031N06	Ctg 13	192	overgo hyb for GLT8D3	chr1	31261681	chr1	31261681-31261720
CH260-046D03	N/A	348	overgo hyb for GLT8D3	chr1	31261681	chr1	31261681-31261720
CH260-057N07	Ctg 13	192	overgo hyb for GLT8D3	chr1	31261681	chr1	31261681-31261720
CH260-058K08	Ctg 13	348	overgo hyb for GLT8D3	chr1	31261681	chr1	31261681-31261720
CH260-062N06	Ctg 13	348	overgo hyb for GLT8D3	chr1	31261681	chr1	31261681-31261720
CH260-089N15	Ctg 13	497	overgo hyb for GLT8D3	chr1	31261681	chr1	31261681-31261720
CH260-109D10	Ctg 13	192	overgo hyb for GLT8D3	chr1	31261681	chr1	31261681-31261720
CH260-114B08	Ctg 13	348	overgo hyb for GLT8D3	chr1	31261681	chr1	31261681-31261720
CH260-117F04	N/A	192	overgo hyb for GLT8D3	chr1	31261681	chr1	31261681-31261720
CH260-118I13	Ctg 13	348	overgo hyb for GLT8D3	chr1	31261681	chr1	31261681-31261720
CH260-121F19	Ctg 13	192	overgo hyb for GLT8D3	chr1	31261681	chr1	31261681-31261720
CH260-131M16	N/A	192	overgo hyb for GLT8D3	chr1	31261681	chr1	31261681-31261720
CH260-137B24	N/A	nf	overgo hyb for GLT8D3	chr1	31261681	chr1	31261681-31261720
CH260-145C12	N/A	nf	overgo hyb for GLT8D3	chr1	31261681	chr1	31261681-31261720
CH260-148I18	N/A	nf	overgo hyb for GLT8D3	chr1	31261681	chr1	31261681-31261720
CH260-168F18	N/A	nf	overgo hyb for GLT8D3	chr1	31261681	chr1	31261681-31261720
CH260-177C14	N/A	nf	overgo hyb for GLT8D3	chr1	31261681	chr1	31261681-31261720
78TKNMI-014A18	Ctg 13		both BES show consistent hits	chr1	31308957	chr1	31308957-31450989
CH260-107H24_SP6	Ctg 13	192	one BES (single copy) only	chr1	31313097	chr1	31313097-31513097
CH260-089G06	Ctg 13	497	both BES show consistent hits	chr1	31313099	chr1	31313099-31527620
CH260-090E08	Ctg 13	si	both BES show consistent hits	chr1	31398428	chr1	31398428-31644718
CH260-013E08	Ctg 13	192	overgo for 90E08T	chr1	31644519	chr1	31644519-31644556
CH260-013O21	Ctg 13	192	overgo for 90E08T	chr1	31644519	chr1	31644519-31644556
CH260-019P09	Ctg 13	si	overgo for 90E08T	chr1	31644519	chr1	31644519-31644556	also ADAMTS20
CH260-029G21	Ctg 13	192	overgo for 90E08T	chr1	31644519	chr1	31644519-31644556
CH260-030M23	Ctg 13	222	overgo for 90E08T	chr1	31644519	chr1	31644519-31644556	also ADAMTS20
CH260-057H21	Ctg194	497	overgo for 90E08T	chr1	31644519	chr1	31644519-31644556
CH260-090E08	Ctg 13	si	overgo for 90E08T	chr1	31644519	chr1	31644519-31644556
CH260-114F21	Ctg 13	222	overgo for 90E08T	chr1	31644519	chr1	31644519-31644556	also ADAMTS20
CH260-121C10	Ctg 13	192	overgo for 90E08T	chr1	31644519	chr1	31644519-31644556
CH260-153L13	N/A	nf	overgo for 90E08T	chr1	31644519	chr1	31644519-31644556
CH260-155I15	N/A	nf	overgo for 90E08T	chr1	31644519	chr1	31644519-31644556
CH260-155K21	N/A	nf	overgo for 90E08T	chr1	31644519	chr1	31644519-31644556
CH260-163I12	N/A	nf	overgo for 90E08T	chr1	31644519	chr1	31644519-31644556
CH260-175O14	N/A	nf	overgo for 90E08T	chr1	31644519	chr1	31644519-31644556
CH260-019P09	Ctg 13	si	overgo for ADAMTS20	chr1	31736988	chr1	31736988-31737027	also 90E08T
CH260-030M23	Ctg 13	222	overgo for ADAMTS20	chr1	31736988	chr1	31736988-31737027	also 90E08T
CH260-036F20	N/A	nf	overgo for ADAMTS20	chr1	31736988	chr1	31736988-31737027
CH260-047N16	N/A	nf	overgo for ADAMTS20	chr1	31736988	chr1	31736988-31737027
CH260-114F21	Ctg 13	222	overgo for ADAMTS20	chr1	31736988	chr1	31736988-31737027	also 90E08T
CH260-114H08	Ctg 13	222	overgo for ADAMTS20	chr1	31736988	chr1	31736988-31737027
CH260-183N02	N/A	nf	overgo for ADAMTS20	chr1	31736988	chr1	31736988-31737027
CH260-112D11	Ctg 13	222	both BES show consistent hits	chr1	31785985	chr1	31785985-32013547
78TKNMI-021M02T	Ctg 13		one BES (single copy) only	chr1	31820452	chr1	31670452-31820452
CH260-101C09	Ctg 13	1072	both BES show consistent hits	chr1	31881462	chr1	31881462-32128377
78TKNMI-001C08	N/A		both BES show consistent hits	chr1	31924218	chr1	31924218-32048650
CH260-109F10_SP6	Ctg 13	1072	one BES (single copy) only	chr1	31941396	chr1	31941396-32129994
78TKNMI-012F23T	Ctg 13		one BES (single copy) only	chr1	31942207	chr1	31792207-31942207
78TKNMI-016M24	N/A		both BES show consistent hits	chr1	31955321	chr1	31955321-32107195
78TKNMI-024G23	N/A		initial mr, one end mapped	chr1	31975242	chr1	31975242-32125242
CH260-098F19	Ctg 13	816	both BES show consistent hits	chr1	32034120	chr1	32034120-32235200
CH260-103L02	N/A	nf	both BES show consistent hits	chr1	32035722	chr1	32035722-32218003
CH260-097O03	Ctg 13	1072	both BES show consistent hits	chr1	32073691	chr1	32073691-32327347
CH260-099C13	N/A	1072	both BES show consistent hits	chr1	32164994	chr1	32164994-32386337
78TKNMI-001D07	N/A		both BES show consistent hits	chr1	32168036	chr1	32168036-32225772
CH260-090B10_T7	Ctg 15	782	one BES (single copy) only	chr1	32253736	chr1	32253736-32453736	confirmed by EH286747
78TKNMI-006E18	N/A		both BES show consistent hits	chr1	32278095	chr1	32278095-32403846
78TKNMI-027C04T	N/A		one BES (single copy) only	chr1	32294643	chr1	32144643-32294643
CH260-002I23	N/A	761	both BES show consistent hits	chr1	32317242	chr1	32317242-32506730	confirmed by EH286747
78TKNMI-001C22	Ctg19		both BES show consistent hits	chr1	32328406	chr1	32328406-32412519
CH260-108B08	Ctg 15	782	both BES show consistent hits	chr1	32365950	chr1	32365950-32555514	confirmed by EH286747
CH260-102M13	Ctg 15	782	both BES show consistent hits	chr1	32386548	chr1	32386548-32604650	confirmed by EH286747
CH260-096A16	Ctg 15	782	both BES show consistent hits	chr1	32393335	chr1	32393335-32553797	confirmed by EH286747
78TKNMI-011P11	Ctg 15		both BES show consistent hits	chr1	32418574	chr1	32418574-32581335
CH260-002I23	N/A	761	overgo hyb for EH286747	chr1	32457784	chr1	32457784-32457827
CH260-019I02	N/A	1354	overgo hyb for EH286747	chr1	32457784	chr1	32457784-32457827
CH260-035H09	N/A	nf	overgo hyb for EH286747	chr1	32457784	chr1	32457784-32457827
CH260-068G23	Ctg 15	782	overgo hyb for EH286747	chr1	32457784	chr1	32457784-32457827
CH260-090B10	Ctg 15	782	overgo hyb for EH286747	chr1	32457784	chr1	32457784-32457827
CH260-096A16	Ctg 15	782	overgo hyb for EH286747	chr1	32457784	chr1	32457784-32457827
CH260-102M13	Ctg 15	782	overgo hyb for EH286747	chr1	32457784	chr1	32457784-32457827
CH260-108B08	Ctg 15	782	overgo hyb for EH286747	chr1	32457784	chr1	32457784-32457827
CH260-115F03	N/A	si	overgo hyb for EH286747	chr1	32457784	chr1	32457784-32457827
CH260-120E10	Ctg 15	782	overgo hyb for EH286747	chr1	32457784	chr1	32457784-32457827
CH260-139G09	N/A	nf	overgo hyb for EH286747	chr1	32457784	chr1	32457784-32457827
CH260-139G24	N/A	nf	overgo hyb for EH286747	chr1	32457784	chr1	32457784-32457827
CH260-140L08	N/A	nf	overgo hyb for EH286747	chr1	32457784	chr1	32457784-32457827
CH260-150L12	N/A	nf	overgo hyb for EH286747	chr1	32457784	chr1	32457784-32457827
CH260-159E15	N/A	nf	overgo hyb for EH286747	chr1	32457784	chr1	32457784-32457827
CH260-188D12	N/A	nf	overgo hyb for EH286747	chr1	32457784	chr1	32457784-32457827
CH260-107M08	Ctg 15	1354	both BES show consistent hits	chr1	32553929	chr1	32553929-32734410	confirmed by UMA1.136
CH260-110H23	Ctg 15	149	both BES show consistent hits	chr1	32581173	chr1	32581173-32784692	confirmed by UMA1.136
CH260-097E19	N/A	nf	both BES show consistent hits	chr1	32581174	chr1	32581174-32757827	confirmed by UMA1.136
CH260-092I01_SP6	Ctg797, prob bad fp	1007	one BES (single copy) only	chr1	32595635	chr1	32595635-32784251	confirmed by UMA1.136
78TKNMI-019I18	N/A		both BES show consistent hits	chr1	32692918	chr1	32692918-32788530
CH260-007P21	N/A	nf	overgo hyb for UMA1.136	chr1	32728612	chr1	32728612-32728955
CH260-019G05	Ctg647	369	overgo hyb for UMA1.136	chr1	32728612	chr1	32728612-32728955
CH260-019J08	N/A	si	overgo hyb for UMA1.136	chr1	32728612	chr1	32728612-32728955
CH260-035P09	N/A	nf	overgo hyb for UMA1.136	chr1	32728612	chr1	32728612-32728955
CH260-039G09	Ctg 15	1354	overgo hyb for UMA1.136	chr1	32728612	chr1	32728612-32728955
CH260-049P13	Ctg 15	1354	overgo hyb for UMA1.136	chr1	32728612	chr1	32728612-32728955
CH260-052C12	Ctg 15	782	overgo hyb for UMA1.136	chr1	32728612	chr1	32728612-32728955
CH260-055H20	N/A	nf	overgo hyb for UMA1.136	chr1	32728612	chr1	32728612-32728955
CH260-057G22	N/A	nf	overgo hyb for UMA1.136	chr1	32728612	chr1	32728612-32728955
CH260-059O02	N/A	1354	overgo hyb for UMA1.136	chr1	32728612	chr1	32728612-32728955
CH260-074F07	Ctg 15	782	overgo hyb for UMA1.136	chr1	32728612	chr1	32728612-32728955
CH260-080M18	Ctg 15	782	overgo hyb for UMA1.136	chr1	32728612	chr1	32728612-32728955
CH260-092I01	Ctg797, prob bad fp	1007	overgo hyb for UMA1.136	chr1	32728612	chr1	32728612-32728955
CH260-097E19	N/A	nf	overgo hyb for UMA1.136	chr1	32728612	chr1	32728612-32728955
CH260-107M08	Ctg 15	1354	overgo hyb for UMA1.136	chr1	32728612	chr1	32728612-32728955
CH260-110H23	Ctg 15	149	overgo hyb for UMA1.136	chr1	32728612	chr1	32728612-32728955
CH260-121N12	Ctg 15	1354	overgo hyb for UMA1.136	chr1	32728612	chr1	32728612-32728955
CH260-124C22	N/A	nf	overgo hyb for UMA1.136	chr1	32728612	chr1	32728612-32728955
CH260-168O04	N/A	nf	overgo hyb for UMA1.136	chr1	32728612	chr1	32728612-32728955
CH260-176M17	N/A	nf	overgo hyb for UMA1.136	chr1	32728612	chr1	32728612-32728955
CH260-186B16	N/A	nf	overgo hyb for UMA1.136	chr1	32728612	chr1	32728612-32728955
CH260-191P18	N/A	nf	overgo hyb for UMA1.136	chr1	32728612	chr1	32728612-32728955
CH260-098B19	Ctg 15	1324	both BES show consistent hits	chr1	32777526	chr1	32777526-32944412
78TKNMI-014O06	N/A		both BES show consistent hits	chr1	32788519	chr1	32788519-32945543
CH260-127J12	Ctg15*	1324*	both BES show consistent hits	chr1	32815495	chr1	32815495-33050050
78TKNMI-017L01	N/A		both BES show consistent hits	chr1	32829597	chr1	32829597-33011545
78TKNMI-023L11	N/A		both BES show consistent hits	chr1	32879107	chr1	32879107-33067547
CH260-096N02	Ctg 15	1324	both BES show consistent hits	chr1	32887017	chr1	32887017-33087612
78TKNMI-023F22	N/A		both BES show consistent hits	chr1	32903700	chr1	32903700-33112201
78TKNMI-020I08	N/A		both BES show consistent hits	chr1	32968308	chr1	32968308-33081914
78TKNMI-006K05	Ctg 15		both BES show consistent hits	chr1	33041667	chr1	33041667-33186348
CH260-095N01	Ctg 15	412	both BES show consistent hits	chr1	33050081	chr1	33050081-33235364
CH260-001I14	N/A	412	both BES show consistent hits	chr1	33081543	chr1	33081543-33297629
78TKNMI-028E24	Ctg 15		both BES show consistent hits	chr1	33121525	chr1	33121525-33260814
CH260-012L13	Ctg 15	nf	overgo hyb for Contig7.355	chr1	33336021	chr1	33336021-33336063
CH260-023C06	Ctg 15	412	overgo hyb for Contig7.355	chr1	33336021	chr1	33336021-33336063
CH260-023C14	N/A	nf	overgo hyb for Contig7.355	chr1	33336021	chr1	33336021-33336063
CH260-048I12	Ctg 15	1324	overgo hyb for Contig7.355	chr1	33336021	chr1	33336021-33336063
CH260-059L05	Ctg 15	412	overgo hyb for Contig7.355	chr1	33336021	chr1	33336021-33336063
CH260-076E17	Ctg 15	1324	overgo hyb for Contig7.355	chr1	33336021	chr1	33336021-33336063
CH260-076H03	Ctg 15	1324	overgo hyb for Contig7.355	chr1	33336021	chr1	33336021-33336063
CH260-125G22	Ctg 15	412	overgo hyb for Contig7.355	chr1	33336021	chr1	33336021-33336063
CH260-136O07	N/A	nf	overgo hyb for Contig7.355	chr1	33336021	chr1	33336021-33336063
CH260-183J02	N/A	nf	overgo hyb for Contig7.355	chr1	33336021	chr1	33336021-33336063
CH260-190J23	N/A	nf	overgo hyb for Contig7.355	chr1	33336021	chr1	33336021-33336063
CH260-103G15	Ctg 15	412	both BES show consistent hits	chr1	33378003	chr1	33378003-33592221
78TKNMI-009E12	n/A		both BES show consistent hits	chr1	33387548	chr1	33387548-33550834
CH260-094L16	Ctg 15	1324	both BES show consistent hits	chr1	33410030	chr1	33410030-33608708
CH260-112E19	Ctg 15	1324	both BES show consistent hits	chr1	33433270	chr1	33433270-33651447
78TKNMI-020G13	Ctg 15		both BES show consistent hits	chr1	33509923	chr1	33509923-33639668
CH260-098I04	Ctg 15	1324	both BES show consistent hits	chr1	33528801	chr1	33528801-33713009
78TKNMI-004J13	Ctg 15		initial mr, one end mapped	chr1	33538091	chr1	33538091-33688091
78TKNMI-027H14S	Ctg 15		one BES (single copy) only	chr1	33688025	chr1	33688025-33838025
CH260-007G06	N/A	nf	overgo hyb for CN229378	chr1	33755800	chr1	33755800-33755840
CH260-007M09	Ctg 15	412	overgo hyb for CN229378	chr1	33755800	chr1	33755800-33755840
CH260-027P22	Ctg 15	412	overgo hyb for CN229378	chr1	33755800	chr1	33755800-33755840
CH260-045P10	Ctg 15	412	overgo hyb for CN229378	chr1	33755800	chr1	33755800-33755840
CH260-058M03	Ctg 15	si	overgo hyb for CN229378	chr1	33755800	chr1	33755800-33755840
CH260-065K24	N/A	412	overgo hyb for CN229378	chr1	33755800	chr1	33755800-33755840
CH260-087M21	Ctg 15	412	overgo hyb for CN229378	chr1	33755800	chr1	33755800-33755840
CH260-117O09	Ctg 15	412	overgo hyb for CN229378	chr1	33755800	chr1	33755800-33755840
CH260-137K06	N/A	nf	overgo hyb for CN229378	chr1	33755800	chr1	33755800-33755840
CH260-151E08	N/A	nf	overgo hyb for CN229378	chr1	33755800	chr1	33755800-33755840
CH260-174I06	N/A	nf	overgo hyb for CN229378	chr1	33755800	chr1	33755800-33755840
CH260-176J24	N/A	nf	overgo hyb for CN229378	chr1	33755800	chr1	33755800-33755840
CH260-184K03	N/A	nf	overgo hyb for CN229378	chr1	33755800	chr1	33755800-33755840
CH260-099E22	Ctg 15	412	both BES show consistent hits	chr1	33805679	chr1	33805679-34014847
CH260-101N03	Ctg 15	412	both BES show consistent hits	chr1	33813162	chr1	33813162-34021130
78TKNMI-026N23	N/A		both BES show consistent hits	chr1	33837787	chr1	33837787-34027823
CH260-007E06	N/A	nf	overgo for 101N03S	chr1	34020892	chr1	34020892-34020924
CH260-025I14	Ctg 15	412	overgo for 101N03S	chr1	34020892	chr1	34020892-34020924
CH260-025L08	Ctg 15	182	overgo for 101N03S	chr1	34020892	chr1	34020892-34020924	also Contig7.329
CH260-042J08	N/A	nf	overgo for 101N03S	chr1	34020892	chr1	34020892-34020924
CH260-054L21	N/A	82	overgo for 101N03S	chr1	34020892	chr1	34020892-34020924
CH260-061O03	N/A	412	overgo for 101N03S	chr1	34020892	chr1	34020892-34020924
CH260-066B05	Ctg 15	990	overgo for 101N03S	chr1	34020892	chr1	34020892-34020924
CH260-067P01	N/A	182	overgo for 101N03S	chr1	34020892	chr1	34020892-34020924	also Contig7.329
CH260-101N03	Ctg 15	412	overgo for 101N03S	chr1	34020892	chr1	34020892-34020924
CH260-140B07	N/A	nf	overgo for 101N03S	chr1	34020892	chr1	34020892-34020924	also Contig7.329
CH260-142K21	N/A	nf	overgo for 101N03S	chr1	34020892	chr1	34020892-34020924
CH260-160L01	N/A	nf	overgo for 101N03S	chr1	34020892	chr1	34020892-34020924
CH260-166L14	N/A	nf	overgo for 101N03S	chr1	34020892	chr1	34020892-34020924	also Contig7.331
CH260-166L14	N/A	nf	overgo for Contig7.331	chr1	34064794	chr1	34064794-34064835	also 101N03S
CH260-025L08	Ctg 15	182	overgo hyb for Contig7.329	chr1	34101098	chr1	34101098-34101140	also 101N03S
CH260-067P01	N/A	182	overgo hyb for Contig7.329	chr1	34101098	chr1	34101098-34101140	also 101N03S
CH260-074D16	Ctg 15	990	overgo hyb for Contig7.329	chr1	34101098	chr1	34101098-34101140
CH260-077L06	Ctg 15	182	overgo hyb for Contig7.329	chr1	34101098	chr1	34101098-34101140
CH260-140B07	N/A	nf	overgo hyb for Contig7.329	chr1	34101098	chr1	34101098-34101140	also 101N03S
CH260-186C10	N/A	nf	overgo hyb for Contig7.329	chr1	34101098	chr1	34101098-34101140
78TKNMI-006I24	N/A		both BES show consistent hits	chr1	34186672	chr1	34186672-34308615
CH260-106B22	Ctg 15	990	both BES show consistent hits	chr1	34210794	chr1	34210794-34410155
CH260-089P22	Ctg 15	182	both BES show consistent hits	chr1	34284527	chr1	34284527-34506277
CH260-101G19	Ctg 15	182	both BES show consistent hits	chr1	34296538	chr1	34296538-34582136
CH260-094D13	Ctg 15	102	both BES show consistent hits	chr1	34322272	chr1	34322272-34602713
78TKNMI-005A22	Ctg 15		both BES show consistent hits	chr1	34337081	chr1	34337081-34534634
CH260-089I18_T7	Ctg 15	182	one BES (single copy) only	chr1	34483248	chr1	34283248-34483248
CH260-090H23	n/A	102	both BES show consistent hits	chr1	34582317	chr1	34582317-34791660
CH260-095O07	N/A	182	both BES show consistent hits	chr1	34594388	chr1	34594388-34796065
CH260-103F09_SP6	Ctg304	5019	one BES (single copy) only	chr1	34669519	chr1	34669519-34837492
78TKNMI-020P09	Ctg 15		both BES show consistent hits	chr1	34776315	chr1	34776315-34854207
CH260-096I16	Ctg 15	102	both BES show consistent hits	chr1	34787075	chr1	34787075-34980736	confirmed by MON2
78TKNMI-024F10	N/A		both BES show consistent hits	chr1	34799024	chr1	34799024-34962988
CH260-004L13	N/A	nf	overgo hyb for MON2	chr1	34837492	chr1	34837492-34837531
CH260-016D10	N/A	102	overgo hyb for MON2	chr1	34837492	chr1	34837492-34837531
CH260-039J04	Ctg304	182	overgo hyb for MON2	chr1	34837492	chr1	34837492-34837531
CH260-042G09	N/A	nf	overgo hyb for MON2	chr1	34837492	chr1	34837492-34837531
CH260-060K07	N/A	nf	overgo hyb for MON2	chr1	34837492	chr1	34837492-34837531
CH260-062B11	N/A	nf	overgo hyb for MON2	chr1	34837492	chr1	34837492-34837531
CH260-073B24	Clone in Ctg 15	1039	overgo hyb for MON2	chr1	34837492	chr1	34837492-34837531
CH260-074H12	Clone in Ctg 15	102	overgo hyb for MON2	chr1	34837492	chr1	34837492-34837531
CH260-096I16	Clone in Ctg 15	102	overgo hyb for MON2	chr1	34837492	chr1	34837492-34837531
CH260-122G15	Clone in Ctg 15	102	overgo hyb for MON2	chr1	34837492	chr1	34837492-34837531
CH260-123H21	Clone in Ctg 15	1039	overgo hyb for MON2	chr1	34837492	chr1	34837492-34837531
CH260-124G09	Clone in Ctg 15	102	overgo hyb for MON2	chr1	34837492	chr1	34837492-34837531
CH260-126K08	Ctg15*	1039*	overgo hyb for MON2	chr1	34837492	chr1	34837492-34837531
CH260-132A05	Clone in Ctg 15	102	overgo hyb for MON2	chr1	34837492	chr1	34837492-34837531
CH260-134B16	Clone in Ctg 15	102	overgo hyb for MON2	chr1	34837492	chr1	34837492-34837531
CH260-145M08	N/A	nf	overgo hyb for MON2	chr1	34837492	chr1	34837492-34837531
CH260-152K22	N/A	nf	overgo hyb for MON2	chr1	34837492	chr1	34837492-34837531
CH260-162A07	N/A	nf	overgo hyb for MON2	chr1	34837492	chr1	34837492-34837531
CH260-171P16	N/A	nf	overgo hyb for MON2	chr1	34837492	chr1	34837492-34837531
CH260-182L22	N/A	nf	overgo hyb for MON2	chr1	34837492	chr1	34837492-34837531
CH260-186P09	N/A	nf	overgo hyb for MON2	chr1	34837492	chr1	34837492-34837531
78TKNMI-023L19	Ctg 15		both BES show consistent hits	chr1	34865329	chr1	34865329-35014827
CH260-094N24	Ctg 15	1615	both BES show consistent hits	chr1	34917363	chr1	34917363-35127743
78TKNMI-023L23	Ctg 15		both BES show consistent hits	chr1	34924844	chr1	34924844-35095309
[truncated: 57,099 more rows]
