# Supplementary material for: A comparative physical map reveals the pattern of chromosomal evolution between the turkey (Meleagris gallopavo) and chicken (Gallus gallus) genomes
Source: BMC Genomics. 2011 Sep 9;12:447. doi: 10.1186/1471-2164-12-447 (PMC3189400; doi:10.1186/1471-2164-12-447)
Supplement: Additional file 8 — Table S5. Turkey BES Genbank accession numbers. CHORI-260 BES accession numbers begin with the prefix CH260-, and TKNMI BES accession numbers begin with the prefix 78TKNMI-. [file 1471-2164-12-447-S8.XLS]

## Sheet: Turkey_accs
User_Id	Genbank_Accn
======= ======	=====
CH260-100A01_T7	ER942218
CH260-100A02_SP6	ER942219
CH260-100A02_T7	ER942220
CH260-100A03_SP6	ER942221
CH260-100A03_T7	ER942222
CH260-100A04_SP6	ER942223
CH260-100A04_T7	ER942224
CH260-100A05_SP6	ER942225
CH260-100A05_T7	ER942226
CH260-100A06_SP6	ER942227
CH260-100A06_T7	ER942228
CH260-100A07_SP6	ER942229
CH260-100A07_T7	ER942230
CH260-100A08_SP6	ER942231
CH260-100A08_T7	ER942232
CH260-100A09_SP6	ER942233
CH260-100A09_T7	ER942234
CH260-100A10_SP6	ER942235
CH260-100A10_T7	ER942236
CH260-100A11_SP6	ER942237
CH260-100A11_T7	ER942238
CH260-100A12_SP6	ER942239
CH260-100A12_T7	ER942240
CH260-100A13_SP6	ER942241
CH260-100A13_T7	ER942242
CH260-100A14_SP6	ER942243
CH260-100A15_SP6	ER942244
CH260-100A15_T7	ER942245
CH260-100A16_T7	ER942246
CH260-100A17_SP6	ER942247
CH260-100A17_T7	ER942248
CH260-100A18_SP6	ER942249
CH260-100A18_T7	ER942250
CH260-100A19_SP6	ER942251
CH260-100A19_T7	ER942252
CH260-100A20_SP6	ER942253
CH260-100A20_T7	ER942254
CH260-100A21_SP6	ER942255
CH260-100A21_T7	ER942256
CH260-100A22_SP6	ER942257
CH260-100A22_T7	ER942258
CH260-100A23_T7	ER942259
CH260-100A24_SP6	ER942260
CH260-100A24_T7	ER942261
CH260-100B01_SP6	ER942262
CH260-100B01_T7	ER942263
CH260-100B02_SP6	ER942264
CH260-100B02_T7	ER942265
CH260-100B03_SP6	ER942266
CH260-100B04_SP6	ER942267
CH260-100B04_T7	ER942268
CH260-100B05_SP6	ER942269
CH260-100B05_T7	ER942270
CH260-100B06_SP6	ER942271
CH260-100B06_T7	ER942272
CH260-100B07_SP6	ER942273
CH260-100B07_T7	ER942274
CH260-100B08_SP6	ER942275
CH260-100B08_T7	ER942276
CH260-100B09_SP6	ER942277
CH260-100B09_T7	ER942278
CH260-100B10_SP6	ER942279
CH260-100B10_T7	ER942280
CH260-100B11_SP6	ER942281
CH260-100B11_T7	ER942282
CH260-100B12_SP6	ER942283
CH260-100B12_T7	ER942284
CH260-100B13_SP6	ER942285
CH260-100B13_T7	ER942286
CH260-100B14_SP6	ER942287
CH260-100B14_T7	ER942288
CH260-100B15_SP6	ER942289
CH260-100B15_T7	ER942290
CH260-100B16_SP6	ER942291
CH260-100B16_T7	ER942292
CH260-100B17_SP6	ER942293
CH260-100B17_T7	ER942294
CH260-100B18_SP6	ER942295
CH260-100B18_T7	ER942296
CH260-100B19_SP6	ER942297
CH260-100B19_T7	ER942298
CH260-100B20_SP6	ER942299
CH260-100B20_T7	ER942300
CH260-100B21_SP6	ER942301
CH260-100B21_T7	ER942302
CH260-100B22_SP6	ER942303
CH260-100B22_T7	ER942304
CH260-100B23_SP6	ER942305
CH260-100B23_T7	ER942306
CH260-100B24_T7	ER942307
CH260-100C01_T7	ER942308
CH260-100C02_SP6	ER942309
CH260-100C02_T7	ER942310
CH260-100C03_SP6	ER942311
CH260-100C03_T7	ER942312
CH260-100C04_SP6	ER942313
CH260-100C04_T7	ER942314
CH260-100C05_SP6	ER942315
CH260-100C05_T7	ER942316
CH260-100C06_SP6	ER942317
CH260-100C06_T7	ER942318
CH260-100C07_SP6	ER942319
CH260-100C07_T7	ER942320
CH260-100C08_SP6	ER942321
CH260-100C08_T7	ER942322
CH260-100C09_SP6	ER942323
CH260-100C09_T7	ER942324
CH260-100C10_SP6	ER942325
CH260-100C10_T7	ER942326
CH260-100C11_SP6	ER942327
CH260-100C11_T7	ER942328
CH260-100C12_SP6	ER942329
CH260-100C12_T7	ER942330
CH260-100C13_SP6	ER942331
CH260-100C13_T7	ER942332
CH260-100C14_SP6	ER942333
CH260-100C14_T7	ER942334
CH260-100C15_SP6	ER942335
CH260-100C15_T7	ER942336
CH260-100C16_SP6	ER942337
CH260-100C16_T7	ER942338
CH260-100C17_SP6	ER942339
CH260-100C17_T7	ER942340
CH260-100C18_SP6	ER942341
CH260-100C18_T7	ER942342
CH260-100C19_SP6	ER942343
CH260-100C19_T7	ER942344
CH260-100C20_SP6	ER942345
CH260-100C20_T7	ER942346
CH260-100C21_SP6	ER942347
CH260-100C21_T7	ER942348
CH260-100C22_SP6	ER942349
CH260-100C22_T7	ER942350
CH260-100C23_SP6	ER942351
CH260-100C23_T7	ER942352
CH260-100C24_SP6	ER942353
CH260-100C24_T7	ER942354
CH260-100D01_SP6	ER942355
CH260-100D01_T7	ER942356
CH260-100D02_SP6	ER942357
CH260-100D02_T7	ER942358
CH260-100D03_SP6	ER942359
CH260-100D03_T7	ER942360
CH260-100D04_SP6	ER942361
CH260-100D04_T7	ER942362
CH260-100D05_T7	ER942363
CH260-100D06_SP6	ER942364
CH260-100D06_T7	ER942365
CH260-100D07_SP6	ER942366
CH260-100D07_T7	ER942367
CH260-100D08_SP6	ER942368
CH260-100D08_T7	ER942369
CH260-100D09_SP6	ER942370
CH260-100D09_T7	ER942371
CH260-100D10_SP6	ER942372
CH260-100D10_T7	ER942373
CH260-100D11_SP6	ER942374
CH260-100D11_T7	ER942375
CH260-100D12_SP6	ER942376
CH260-100D12_T7	ER942377
CH260-100D13_SP6	ER942378
CH260-100D13_T7	ER942379
CH260-100D14_SP6	ER942380
CH260-100D14_T7	ER942381
CH260-100D15_SP6	ER942382
CH260-100D15_T7	ER942383
CH260-100D16_SP6	ER942384
CH260-100D16_T7	ER942385
CH260-100D17_SP6	ER942386
CH260-100D17_T7	ER942387
CH260-100D18_SP6	ER942388
CH260-100D18_T7	ER942389
CH260-100D19_SP6	ER942390
CH260-100D19_T7	ER942391
CH260-100D20_SP6	ER942392
CH260-100D20_T7	ER942393
CH260-100D21_T7	ER942394
CH260-100D22_SP6	ER942395
CH260-100D22_T7	ER942396
CH260-100D23_SP6	ER942397
CH260-100D23_T7	ER942398
CH260-100D24_SP6	ER942399
CH260-100D24_T7	ER942400
CH260-100E01_SP6	ER942401
CH260-100E01_T7	ER942402
CH260-100E02_SP6	ER942403
CH260-100E02_T7	ER942404
CH260-100E03_SP6	ER942405
CH260-100E03_T7	ER942406
CH260-100E04_SP6	ER942407
CH260-100E04_T7	ER942408
CH260-100E05_SP6	ER942409
CH260-100E05_T7	ER942410
CH260-100E06_SP6	ER942411
CH260-100E06_T7	ER942412
CH260-100E07_SP6	ER942413
CH260-100E07_T7	ER942414
CH260-100E08_SP6	ER942415
CH260-100E08_T7	ER942416
CH260-100E09_SP6	ER942417
CH260-100E09_T7	ER942418
CH260-100E10_SP6	ER942419
CH260-100E10_T7	ER942420
CH260-100E11_SP6	ER942421
CH260-100E11_T7	ER942422
CH260-100E12_SP6	ER942423
CH260-100E12_T7	ER942424
CH260-100E13_SP6	ER942425
CH260-100E13_T7	ER942426
CH260-100E14_SP6	ER942427
CH260-100E14_T7	ER942428
CH260-100E15_SP6	ER942429
CH260-100E15_T7	ER942430
CH260-100E16_SP6	ER942431
CH260-100E16_T7	ER942432
CH260-100E17_SP6	ER942433
CH260-100E17_T7	ER942434
CH260-100E18_SP6	ER942435
CH260-100E18_T7	ER942436
CH260-100E19_SP6	ER942437
CH260-100E19_T7	ER942438
CH260-100E20_SP6	ER942439
CH260-100E20_T7	ER942440
CH260-100E22_SP6	ER942441
CH260-100E22_T7	ER942442
CH260-100E23_SP6	ER942443
CH260-100E23_T7	ER942444
CH260-100E24_SP6	ER942445
CH260-100E24_T7	ER942446
CH260-100F01_SP6	ER942447
CH260-100F01_T7	ER942448
CH260-100F02_SP6	ER942449
CH260-100F02_T7	ER942450
CH260-100F03_SP6	ER942451
CH260-100F03_T7	ER942452
CH260-100F04_SP6	ER942453
CH260-100F04_T7	ER942454
CH260-100F05_SP6	ER942455
CH260-100F05_T7	ER942456
CH260-100F06_SP6	ER942457
CH260-100F06_T7	ER942458
CH260-100F07_SP6	ER942459
CH260-100F07_T7	ER942460
CH260-100F08_SP6	ER942461
CH260-100F08_T7	ER942462
CH260-100F09_SP6	ER942463
CH260-100F09_T7	ER942464
CH260-100F10_SP6	ER942465
CH260-100F10_T7	ER942466
CH260-100F11_SP6	ER942467
CH260-100F11_T7	ER942468
CH260-100F12_SP6	ER942469
CH260-100F12_T7	ER942470
CH260-100F13_SP6	ER942471
CH260-100F13_T7	ER942472
CH260-100F14_SP6	ER942473
CH260-100F14_T7	ER942474
CH260-100F15_SP6	ER942475
CH260-100F15_T7	ER942476
CH260-100F16_SP6	ER942477
CH260-100F16_T7	ER942478
CH260-100F18_SP6	ER942479
CH260-100F18_T7	ER942480
CH260-100F19_SP6	ER942481
CH260-100F19_T7	ER942482
CH260-100F20_SP6	ER942483
CH260-100F20_T7	ER942484
CH260-100F21_SP6	ER942485
CH260-100F21_T7	ER942486
CH260-100F22_SP6	ER942487
CH260-100F22_T7	ER942488
CH260-100F23_SP6	ER942489
CH260-100F23_T7	ER942490
CH260-100F24_SP6	ER942491
CH260-100F24_T7	ER942492
CH260-100G01_SP6	ER942493
CH260-100G01_T7	ER942494
CH260-100G02_SP6	ER942495
CH260-100G02_T7	ER942496
CH260-100G03_SP6	ER942497
CH260-100G03_T7	ER942498
CH260-100G04_SP6	ER942499
CH260-100G04_T7	ER942500
CH260-100G05_SP6	ER942501
CH260-100G05_T7	ER942502
CH260-100G06_SP6	ER942503
CH260-100G06_T7	ER942504
CH260-100G07_SP6	ER942505
CH260-100G07_T7	ER942506
CH260-100G08_SP6	ER942507
CH260-100G08_T7	ER942508
CH260-100G09_SP6	ER942509
CH260-100G09_T7	ER942510
CH260-100G10_SP6	ER942511
CH260-100G10_T7	ER942512
CH260-100G11_SP6	ER942513
CH260-100G11_T7	ER942514
CH260-100G12_SP6	ER942515
CH260-100G12_T7	ER942516
CH260-100G13_SP6	ER942517
CH260-100G13_T7	ER942518
CH260-100G14_SP6	ER942519
CH260-100G14_T7	ER942520
CH260-100G15_SP6	ER942521
CH260-100G15_T7	ER942522
CH260-100G16_SP6	ER942523
CH260-100G16_T7	ER942524
CH260-100G17_SP6	ER942525
CH260-100G17_T7	ER942526
CH260-100G18_SP6	ER942527
CH260-100G18_T7	ER942528
CH260-100G19_SP6	ER942529
CH260-100G19_T7	ER942530
CH260-100G20_SP6	ER942531
CH260-100G20_T7	ER942532
CH260-100G21_SP6	ER942533
CH260-100G21_T7	ER942534
CH260-100G22_SP6	ER942535
CH260-100G22_T7	ER942536
CH260-100G23_SP6	ER942537
CH260-100G23_T7	ER942538
CH260-100G24_SP6	ER942539
CH260-100G24_T7	ER942540
CH260-100H01_SP6	ER942541
CH260-100H01_T7	ER942542
CH260-100H02_SP6	ER942543
CH260-100H02_T7	ER942544
CH260-100H03_SP6	ER942545
CH260-100H03_T7	ER942546
CH260-100H04_SP6	ER942547
CH260-100H04_T7	ER942548
CH260-100H05_SP6	ER942549
CH260-100H05_T7	ER942550
CH260-100H06_SP6	ER942551
CH260-100H06_T7	ER942552
CH260-100H07_SP6	ER942553
CH260-100H07_T7	ER942554
CH260-100H08_SP6	ER942555
CH260-100H08_T7	ER942556
CH260-100H09_SP6	ER942557
CH260-100H09_T7	ER942558
CH260-100H10_SP6	ER942559
CH260-100H10_T7	ER942560
CH260-100H11_SP6	ER942561
CH260-100H11_T7	ER942562
CH260-100H12_SP6	ER942563
CH260-100H12_T7	ER942564
CH260-100H13_SP6	ER942565
CH260-100H13_T7	ER942566
CH260-100H14_SP6	ER942567
CH260-100H14_T7	ER942568
CH260-100H15_SP6	ER942569
CH260-100H15_T7	ER942570
CH260-100H16_SP6	ER942571
CH260-100H16_T7	ER942572
CH260-100H17_SP6	ER942573
CH260-100H17_T7	ER942574
CH260-100H18_SP6	ER942575
CH260-100H18_T7	ER942576
CH260-100H19_SP6	ER942577
CH260-100H19_T7	ER942578
CH260-100H20_SP6	ER942579
CH260-100H20_T7	ER942580
CH260-100H21_SP6	ER942581
CH260-100H21_T7	ER942582
CH260-100H22_SP6	ER942583
CH260-100H22_T7	ER942584
CH260-100H23_T7	ER942585
CH260-100H24_SP6	ER942586
CH260-100H24_T7	ER942587
CH260-100I01_SP6	ER942588
CH260-100I01_T7	ER942589
CH260-100I02_SP6	ER942590
CH260-100I02_T7	ER942591
CH260-100I03_T7	ER942592
CH260-100I04_SP6	ER942593
CH260-100I04_T7	ER942594
CH260-100I05_SP6	ER942595
CH260-100I05_T7	ER942596
CH260-100I06_SP6	ER942597
CH260-100I06_T7	ER942598
CH260-100I07_SP6	ER942599
CH260-100I07_T7	ER942600
CH260-100I08_SP6	ER942601
CH260-100I08_T7	ER942602
CH260-100I09_SP6	ER942603
CH260-100I09_T7	ER942604
CH260-100I10_SP6	ER942605
CH260-100I10_T7	ER942606
CH260-100I11_SP6	ER942607
CH260-100I11_T7	ER942608
CH260-100I12_SP6	ER942609
CH260-100I12_T7	ER942610
CH260-100I13_SP6	ER942611
CH260-100I13_T7	ER942612
CH260-100I14_SP6	ER942613
CH260-100I14_T7	ER942614
CH260-100I15_SP6	ER942615
CH260-100I15_T7	ER942616
CH260-100I17_SP6	ER942617
CH260-100I17_T7	ER942618
CH260-100I18_SP6	ER942619
CH260-100I18_T7	ER942620
CH260-100I19_SP6	ER942621
CH260-100I19_T7	ER942622
CH260-100I20_SP6	ER942623
CH260-100I20_T7	ER942624
CH260-100I21_SP6	ER942625
CH260-100I21_T7	ER942626
CH260-100I22_SP6	ER942627
CH260-100I22_T7	ER942628
CH260-100I23_SP6	ER942629
CH260-100I23_T7	ER942630
CH260-100I24_SP6	ER942631
CH260-100I24_T7	ER942632
CH260-100J01_SP6	ER942633
CH260-100J01_T7	ER942634
CH260-100J02_SP6	ER942635
CH260-100J02_T7	ER942636
CH260-100J03_SP6	ER942637
CH260-100J03_T7	ER942638
CH260-100J04_SP6	ER942639
CH260-100J04_T7	ER942640
CH260-100J05_SP6	ER942641
CH260-100J05_T7	ER942642
CH260-100J06_SP6	ER942643
CH260-100J06_T7	ER942644
CH260-100J07_SP6	ER942645
CH260-100J07_T7	ER942646
CH260-100J08_SP6	ER942647
CH260-100J08_T7	ER942648
CH260-100J09_SP6	ER942649
CH260-100J09_T7	ER942650
CH260-100J10_SP6	ER942651
CH260-100J10_T7	ER942652
CH260-100J11_SP6	ER942653
CH260-100J11_T7	ER942654
CH260-100J12_SP6	ER942655
CH260-100J12_T7	ER942656
CH260-100J13_T7	ER942657
CH260-100J14_SP6	ER942658
CH260-100J14_T7	ER942659
CH260-100J15_SP6	ER942660
CH260-100J15_T7	ER942661
CH260-100J16_SP6	ER942662
CH260-100J16_T7	ER942663
CH260-100J17_SP6	ER942664
CH260-100J17_T7	ER942665
CH260-100J18_SP6	ER942666
CH260-100J18_T7	ER942667
CH260-100J19_SP6	ER942668
CH260-100J19_T7	ER942669
CH260-100J20_SP6	ER942670
CH260-100J20_T7	ER942671
CH260-100J21_SP6	ER942672
CH260-100J21_T7	ER942673
CH260-100J22_SP6	ER942674
CH260-100J22_T7	ER942675
CH260-100J23_SP6	ER942676
CH260-100J23_T7	ER942677
CH260-100J24_SP6	ER942678
CH260-100J24_T7	ER942679
CH260-100K01_SP6	ER942680
CH260-100K01_T7	ER942681
CH260-100K02_SP6	ER942682
CH260-100K02_T7	ER942683
CH260-100K03_SP6	ER942684
CH260-100K03_T7	ER942685
CH260-100K04_SP6	ER942686
CH260-100K04_T7	ER942687
CH260-100K05_SP6	ER942688
CH260-100K05_T7	ER942689
CH260-100K06_T7	ER942690
CH260-100K07_SP6	ER942691
CH260-100K07_T7	ER942692
CH260-100K08_SP6	ER942693
CH260-100K08_T7	ER942694
CH260-100K09_SP6	ER942695
CH260-100K09_T7	ER942696
CH260-100K10_SP6	ER942697
CH260-100K10_T7	ER942698
CH260-100K11_SP6	ER942699
CH260-100K11_T7	ER942700
CH260-100K12_SP6	ER942701
CH260-100K12_T7	ER942702
CH260-100K13_SP6	ER942703
CH260-100K13_T7	ER942704
CH260-100K14_SP6	ER942705
CH260-100K14_T7	ER942706
CH260-100K15_SP6	ER942707
CH260-100K15_T7	ER942708
CH260-100K16_SP6	ER942709
CH260-100K16_T7	ER942710
CH260-100K17_SP6	ER942711
CH260-100K17_T7	ER942712
CH260-100K18_SP6	ER942713
CH260-100K18_T7	ER942714
CH260-100K19_SP6	ER942715
CH260-100K19_T7	ER942716
CH260-100K20_SP6	ER942717
CH260-100K20_T7	ER942718
CH260-100K21_SP6	ER942719
CH260-100K21_T7	ER942720
CH260-100K22_SP6	ER942721
CH260-100K22_T7	ER942722
CH260-100K23_SP6	ER942723
CH260-100K23_T7	ER942724
CH260-100K24_SP6	ER942725
CH260-100K24_T7	ER942726
CH260-100L01_SP6	ER942727
CH260-100L01_T7	ER942728
CH260-100L02_SP6	ER942729
CH260-100L02_T7	ER942730
CH260-100L03_SP6	ER942731
CH260-100L03_T7	ER942732
CH260-100L04_SP6	ER942733
CH260-100L04_T7	ER942734
CH260-100L05_SP6	ER942735
CH260-100L05_T7	ER942736
CH260-100L06_SP6	ER942737
CH260-100L06_T7	ER942738
CH260-100L07_SP6	ER942739
CH260-100L07_T7	ER942740
CH260-100L08_SP6	ER942741
CH260-100L08_T7	ER942742
CH260-100L09_SP6	ER942743
CH260-100L09_T7	ER942744
CH260-100L10_SP6	ER942745
CH260-100L10_T7	ER942746
CH260-100L11_SP6	ER942747
CH260-100L11_T7	ER942748
CH260-100L12_SP6	ER942749
CH260-100L12_T7	ER942750
CH260-100L13_SP6	ER942751
CH260-100L13_T7	ER942752
CH260-100L14_SP6	ER942753
CH260-100L14_T7	ER942754
CH260-100L15_SP6	ER942755
CH260-100L15_T7	ER942756
CH260-100L16_SP6	ER942757
CH260-100L16_T7	ER942758
CH260-100L17_SP6	ER942759
CH260-100L17_T7	ER942760
CH260-100L18_SP6	ER942761
CH260-100L18_T7	ER942762
CH260-100L19_SP6	ER942763
CH260-100L19_T7	ER942764
CH260-100L20_SP6	ER942765
CH260-100L20_T7	ER942766
CH260-100L21_SP6	ER942767
CH260-100L21_T7	ER942768
CH260-100L22_SP6	ER942769
CH260-100L22_T7	ER942770
CH260-100L23_T7	ER942771
CH260-100L24_SP6	ER942772
CH260-100L24_T7	ER942773
CH260-100M01_SP6	ER942774
CH260-100M01_T7	ER942775
CH260-100M02_SP6	ER942776
CH260-100M02_T7	ER942777
CH260-100M03_SP6	ER942778
CH260-100M03_T7	ER942779
CH260-100M04_SP6	ER942780
CH260-100M04_T7	ER942781
CH260-100M05_SP6	ER942782
CH260-100M05_T7	ER942783
CH260-100M06_SP6	ER942784
CH260-100M06_T7	ER942785
CH260-100M07_SP6	ER942786
CH260-100M07_T7	ER942787
CH260-100M08_SP6	ER942788
CH260-100M08_T7	ER942789
CH260-100M09_SP6	ER942790
CH260-100M09_T7	ER942791
CH260-100M10_SP6	ER942792
CH260-100M10_T7	ER942793
CH260-100M11_T7	ER942794
CH260-100M12_SP6	ER942795
CH260-100M12_T7	ER942796
CH260-100M13_SP6	ER942797
CH260-100M13_T7	ER942798
CH260-100M14_SP6	ER942799
CH260-100M14_T7	ER942800
CH260-100M15_SP6	ER942801
CH260-100M15_T7	ER942802
CH260-100M16_SP6	ER942803
CH260-100M16_T7	ER942804
CH260-100M17_SP6	ER942805
CH260-100M17_T7	ER942806
CH260-100M18_SP6	ER942807
CH260-100M18_T7	ER942808
CH260-100M19_SP6	ER942809
CH260-100M19_T7	ER942810
CH260-100M20_SP6	ER942811
CH260-100M20_T7	ER942812
CH260-100M21_SP6	ER942813
CH260-100M21_T7	ER942814
CH260-100M22_SP6	ER942815
CH260-100M22_T7	ER942816
CH260-100M23_SP6	ER942817
CH260-100M23_T7	ER942818
CH260-100M24_SP6	ER942819
CH260-100M24_T7	ER942820
CH260-100N01_SP6	ER942821
CH260-100N01_T7	ER942822
CH260-100N02_SP6	ER942823
CH260-100N02_T7	ER942824
CH260-100N03_SP6	ER942825
CH260-100N03_T7	ER942826
CH260-100N04_SP6	ER942827
CH260-100N04_T7	ER942828
CH260-100N05_SP6	ER942829
CH260-100N05_T7	ER942830
CH260-100N06_SP6	ER942831
CH260-100N06_T7	ER942832
CH260-100N07_SP6	ER942833
CH260-100N07_T7	ER942834
CH260-100N08_SP6	ER942835
CH260-100N08_T7	ER942836
CH260-100N09_SP6	ER942837
CH260-100N09_T7	ER942838
CH260-100N10_SP6	ER942839
CH260-100N10_T7	ER942840
CH260-100N11_SP6	ER942841
CH260-100N11_T7	ER942842
CH260-100N12_SP6	ER942843
CH260-100N12_T7	ER942844
CH260-100N13_SP6	ER942845
CH260-100N13_T7	ER942846
CH260-100N14_SP6	ER942847
CH260-100N14_T7	ER942848
CH260-100N15_SP6	ER942849
CH260-100N15_T7	ER942850
CH260-100N16_SP6	ER942851
CH260-100N16_T7	ER942852
CH260-100N17_SP6	ER942853
CH260-100N17_T7	ER942854
CH260-100N18_SP6	ER942855
CH260-100N18_T7	ER942856
CH260-100N19_SP6	ER942857
CH260-100N19_T7	ER942858
CH260-100N20_SP6	ER942859
CH260-100N20_T7	ER942860
CH260-100N21_SP6	ER942861
CH260-100N21_T7	ER942862
CH260-100N22_SP6	ER942863
CH260-100N22_T7	ER942864
CH260-100N23_SP6	ER942865
CH260-100N23_T7	ER942866
CH260-100N24_SP6	ER942867
CH260-100N24_T7	ER942868
CH260-100O01_SP6	ER942869
CH260-100O01_T7	ER942870
CH260-100O02_SP6	ER942871
CH260-100O02_T7	ER942872
CH260-100O04_SP6	ER942873
CH260-100O04_T7	ER942874
CH260-100O05_SP6	ER942875
CH260-100O05_T7	ER942876
CH260-100O06_SP6	ER942877
CH260-100O06_T7	ER942878
CH260-100O07_SP6	ER942879
CH260-100O07_T7	ER942880
CH260-100O08_SP6	ER942881
CH260-100O08_T7	ER942882
CH260-100O09_SP6	ER942883
CH260-100O09_T7	ER942884
CH260-100O10_SP6	ER942885
CH260-100O10_T7	ER942886
CH260-100O11_SP6	ER942887
CH260-100O11_T7	ER942888
CH260-100O12_SP6	ER942889
CH260-100O12_T7	ER942890
CH260-100O13_SP6	ER942891
CH260-100O13_T7	ER942892
CH260-100O14_SP6	ER942893
CH260-100O14_T7	ER942894
CH260-100O15_SP6	ER942895
CH260-100O15_T7	ER942896
CH260-100O16_SP6	ER942897
CH260-100O16_T7	ER942898
CH260-100O17_SP6	ER942899
CH260-100O17_T7	ER942900
CH260-100O18_SP6	ER942901
CH260-100O18_T7	ER942902
CH260-100O19_SP6	ER942903
CH260-100O19_T7	ER942904
CH260-100O20_SP6	ER942905
CH260-100O20_T7	ER942906
CH260-100O21_SP6	ER942907
CH260-100O21_T7	ER942908
CH260-100O22_SP6	ER942909
CH260-100O22_T7	ER942910
CH260-100O23_SP6	ER942911
CH260-100O23_T7	ER942912
CH260-100O24_SP6	ER942913
CH260-100O24_T7	ER942914
CH260-100P01_SP6	ER942915
CH260-100P01_T7	ER942916
CH260-100P02_SP6	ER942917
CH260-100P02_T7	ER942918
CH260-100P03_SP6	ER942919
CH260-100P03_T7	ER942920
CH260-100P04_SP6	ER942921
CH260-100P04_T7	ER942922
CH260-100P05_SP6	ER942923
CH260-100P05_T7	ER942924
CH260-100P06_SP6	ER942925
CH260-100P06_T7	ER942926
CH260-100P07_SP6	ER942927
CH260-100P07_T7	ER942928
CH260-100P08_SP6	ER942929
CH260-100P08_T7	ER942930
CH260-100P09_SP6	ER942931
CH260-100P09_T7	ER942932
CH260-100P11_SP6	ER942933
CH260-100P11_T7	ER942934
CH260-100P12_SP6	ER942935
CH260-100P12_T7	ER942936
CH260-100P13_SP6	ER942937
CH260-100P13_T7	ER942938
CH260-100P14_SP6	ER942939
CH260-100P14_T7	ER942940
CH260-100P15_SP6	ER942941
CH260-100P15_T7	ER942942
CH260-100P16_SP6	ER942943
CH260-100P16_T7	ER942944
CH260-100P17_SP6	ER942945
CH260-100P17_T7	ER942946
CH260-100P18_SP6	ER942947
CH260-100P18_T7	ER942948
CH260-100P19_SP6	ER942949
CH260-100P19_T7	ER942950
CH260-100P20_SP6	ER942951
CH260-100P20_T7	ER942952
CH260-100P21_SP6	ER942953
CH260-100P21_T7	ER942954
CH260-100P22_SP6	ER942955
CH260-100P22_T7	ER942956
CH260-100P23_SP6	ER942957
CH260-100P23_T7	ER942958
CH260-100P24_SP6	ER942959
CH260-100P24_T7	ER942960
CH260-101A01_SP6	ER942961
CH260-101A01_T7	ER942962
CH260-101A02_SP6	ER942963
CH260-101A02_T7	ER942964
CH260-101A03_SP6	ER942965
CH260-101A03_T7	ER942966
CH260-101A05_SP6	ER942967
CH260-101A05_T7	ER942968
CH260-101A06_SP6	ER942969
CH260-101A06_T7	ER942970
CH260-101A07_T7	ER942971
CH260-101A08_SP6	ER942972
CH260-101A08_T7	ER942973
CH260-101A09_SP6	ER942974
CH260-101A09_T7	ER942975
CH260-101A10_SP6	ER942976
CH260-101A10_T7	ER942977
CH260-101A11_SP6	ER942978
CH260-101A11_T7	ER942979
CH260-101A12_SP6	ER942980
CH260-101A12_T7	ER942981
CH260-101A13_SP6	ER942982
CH260-101A13_T7	ER942983
CH260-101A14_SP6	ER942984
CH260-101A14_T7	ER942985
CH260-101A15_SP6	ER942986
CH260-101A15_T7	ER942987
CH260-101A16_SP6	ER942988
CH260-101A16_T7	ER942989
CH260-101A17_SP6	ER942990
CH260-101A17_T7	ER942991
CH260-101A18_SP6	ER942992
CH260-101A18_T7	ER942993
CH260-101A19_T7	ER942994
CH260-101A20_SP6	ER942995
CH260-101A20_T7	ER942996
CH260-101A21_SP6	ER942997
CH260-101A21_T7	ER942998
CH260-101A22_SP6	ER942999
CH260-101A22_T7	ER943000
CH260-101A23_SP6	ER943001
CH260-101A23_T7	ER943002
CH260-101A24_SP6	ER943003
CH260-101A24_T7	ER943004
CH260-101B02_SP6	ER943005
CH260-101B02_T7	ER943006
CH260-101B03_SP6	ER943007
CH260-101B03_T7	ER943008
CH260-101B04_SP6	ER943009
CH260-101B04_T7	ER943010
CH260-101B05_SP6	ER943011
CH260-101B05_T7	ER943012
CH260-101B06_SP6	ER943013
CH260-101B06_T7	ER943014
CH260-101B07_SP6	ER943015
CH260-101B07_T7	ER943016
CH260-101B08_SP6	ER943017
CH260-101B08_T7	ER943018
CH260-101B09_SP6	ER943019
CH260-101B09_T7	ER943020
CH260-101B10_SP6	ER943021
CH260-101B10_T7	ER943022
CH260-101B11_SP6	ER943023
CH260-101B11_T7	ER943024
CH260-101B12_SP6	ER943025
CH260-101B12_T7	ER943026
CH260-101B13_SP6	ER943027
CH260-101B13_T7	ER943028
CH260-101B14_SP6	ER943029
CH260-101B14_T7	ER943030
CH260-101B15_SP6	ER943031
CH260-101B15_T7	ER943032
CH260-101B16_SP6	ER943033
CH260-101B16_T7	ER943034
CH260-101B17_SP6	ER943035
CH260-101B17_T7	ER943036
CH260-101B18_SP6	ER943037
CH260-101B18_T7	ER943038
CH260-101B19_SP6	ER943039
CH260-101B19_T7	ER943040
CH260-101B20_SP6	ER943041
CH260-101B20_T7	ER943042
CH260-101B21_SP6	ER943043
CH260-101B24_SP6	ER943044
CH260-101B24_T7	ER943045
CH260-101C01_SP6	ER943046
CH260-101C01_T7	ER943047
CH260-101C03_SP6	ER943048
CH260-101C03_T7	ER943049
CH260-101C04_SP6	ER943050
CH260-101C04_T7	ER943051
CH260-101C05_SP6	ER943052
CH260-101C05_T7	ER943053
CH260-101C06_SP6	ER943054
CH260-101C06_T7	ER943055
CH260-101C07_SP6	ER943056
CH260-101C07_T7	ER943057
CH260-101C08_SP6	ER943058
CH260-101C08_T7	ER943059
CH260-101C09_SP6	ER943060
CH260-101C09_T7	ER943061
CH260-101C10_SP6	ER943062
CH260-101C10_T7	ER943063
CH260-101C11_SP6	ER943064
CH260-101C11_T7	ER943065
CH260-101C12_SP6	ER943066
CH260-101C12_T7	ER943067
CH260-101C13_SP6	ER943068
CH260-101C13_T7	ER943069
CH260-101C14_SP6	ER943070
CH260-101C14_T7	ER943071
CH260-101C15_SP6	ER943072
CH260-101C15_T7	ER943073
CH260-101C16_SP6	ER943074
CH260-101C16_T7	ER943075
CH260-101C17_SP6	ER943076
CH260-101C17_T7	ER943077
CH260-101C18_SP6	ER943078
CH260-101C18_T7	ER943079
CH260-101C19_SP6	ER943080
CH260-101C19_T7	ER943081
CH260-101C20_SP6	ER943082
CH260-101C20_T7	ER943083
CH260-101C21_SP6	ER943084
CH260-101C21_T7	ER943085
CH260-101C22_SP6	ER943086
CH260-101C22_T7	ER943087
CH260-101C23_T7	ER943088
CH260-101C24_SP6	ER943089
CH260-101C24_T7	ER943090
CH260-101D01_SP6	ER943091
CH260-101D01_T7	ER943092
CH260-101D02_SP6	ER943093
CH260-101D02_T7	ER943094
CH260-101D04_SP6	ER943095
CH260-101D04_T7	ER943096
CH260-101D05_SP6	ER943097
CH260-101D05_T7	ER943098
CH260-101D06_SP6	ER943099
CH260-101D06_T7	ER943100
CH260-101D07_SP6	ER943101
CH260-101D07_T7	ER943102
CH260-101D08_SP6	ER943103
CH260-101D08_T7	ER943104
CH260-101D09_SP6	ER943105
CH260-101D09_T7	ER943106
CH260-101D10_SP6	ER943107
CH260-101D10_T7	ER943108
CH260-101D11_SP6	ER943109
CH260-101D11_T7	ER943110
CH260-101D12_SP6	ER943111
CH260-101D12_T7	ER943112
CH260-101D13_SP6	ER943113
CH260-101D13_T7	ER943114
CH260-101D14_SP6	ER943115
CH260-101D14_T7	ER943116
CH260-101D15_SP6	ER943117
CH260-101D15_T7	ER943118
CH260-101D16_SP6	ER943119
CH260-101D16_T7	ER943120
CH260-101D17_SP6	ER943121
CH260-101D17_T7	ER943122
CH260-101D18_SP6	ER943123
CH260-101D18_T7	ER943124
CH260-101D19_SP6	ER943125
CH260-101D19_T7	ER943126
CH260-101D20_SP6	ER943127
CH260-101D20_T7	ER943128
CH260-101D21_SP6	ER943129
CH260-101D21_T7	ER943130
CH260-101D23_SP6	ER943131
CH260-101D23_T7	ER943132
CH260-101D24_SP6	ER943133
CH260-101D24_T7	ER943134
CH260-101E01_SP6	ER943135
CH260-101E01_T7	ER943136
CH260-101E02_SP6	ER943137
CH260-101E02_T7	ER943138
CH260-101E04_SP6	ER943139
CH260-101E04_T7	ER943140
CH260-101E05_SP6	ER943141
CH260-101E05_T7	ER943142
CH260-101E06_SP6	ER943143
CH260-101E06_T7	ER943144
CH260-101E07_SP6	ER943145
CH260-101E07_T7	ER943146
CH260-101E08_SP6	ER943147
CH260-101E08_T7	ER943148
CH260-101E09_SP6	ER943149
CH260-101E09_T7	ER943150
CH260-101E10_SP6	ER943151
CH260-101E10_T7	ER943152
CH260-101E11_SP6	ER943153
CH260-101E11_T7	ER943154
CH260-101E12_SP6	ER943155
CH260-101E12_T7	ER943156
CH260-101E14_SP6	ER943157
CH260-101E14_T7	ER943158
CH260-101E15_SP6	ER943159
CH260-101E15_T7	ER943160
CH260-101E16_SP6	ER943161
CH260-101E16_T7	ER943162
CH260-101E17_SP6	ER943163
CH260-101E17_T7	ER943164
CH260-101E18_SP6	ER943165
CH260-101E18_T7	ER943166
CH260-101E19_SP6	ER943167
CH260-101E19_T7	ER943168
CH260-101E20_SP6	ER943169
CH260-101E20_T7	ER943170
CH260-101E21_SP6	ER943171
CH260-101E21_T7	ER943172
CH260-101E22_SP6	ER943173
CH260-101E22_T7	ER943174
CH260-101E23_SP6	ER943175
CH260-101E23_T7	ER943176
CH260-101E24_SP6	ER943177
CH260-101E24_T7	ER943178
CH260-101F01_T7	ER943179
CH260-101F02_SP6	ER943180
CH260-101F02_T7	ER943181
CH260-101F04_SP6	ER943182
CH260-101F04_T7	ER943183
CH260-101F05_SP6	ER943184
CH260-101F05_T7	ER943185
CH260-101F06_SP6	ER943186
CH260-101F06_T7	ER943187
CH260-101F07_T7	ER943188
CH260-101F08_SP6	ER943189
CH260-101F08_T7	ER943190
CH260-101F09_SP6	ER943191
CH260-101F09_T7	ER943192
CH260-101F10_SP6	ER943193
CH260-101F10_T7	ER943194
CH260-101F11_SP6	ER943195
CH260-101F11_T7	ER943196
CH260-101F12_SP6	ER943197
CH260-101F12_T7	ER943198
CH260-101F13_SP6	ER943199
CH260-101F13_T7	ER943200
CH260-101F14_SP6	ER943201
CH260-101F14_T7	ER943202
CH260-101F15_SP6	ER943203
CH260-101F15_T7	ER943204
CH260-101F16_SP6	ER943205
CH260-101F16_T7	ER943206
CH260-101F17_SP6	ER943207
CH260-101F17_T7	ER943208
CH260-101F18_SP6	ER943209
CH260-101F18_T7	ER943210
CH260-101F19_SP6	ER943211
CH260-101F19_T7	ER943212
CH260-101F20_SP6	ER943213
CH260-101F20_T7	ER943214
CH260-101F21_SP6	ER943215
CH260-101F21_T7	ER943216
CH260-101F22_SP6	ER943217
CH260-101F22_T7	ER943218
CH260-101F23_T7	ER943219
CH260-101F24_SP6	ER943220
CH260-101F24_T7	ER943221
CH260-101G01_SP6	ER943222
CH260-101G01_T7	ER943223
CH260-101G02_SP6	ER943224
CH260-101G02_T7	ER943225
CH260-101G04_SP6	ER943226
CH260-101G04_T7	ER943227
CH260-101G06_SP6	ER943228
CH260-101G06_T7	ER943229
CH260-101G07_SP6	ER943230
CH260-101G07_T7	ER943231
CH260-101G08_SP6	ER943232
CH260-101G08_T7	ER943233
CH260-101G09_SP6	ER943234
CH260-101G09_T7	ER943235
CH260-101G10_SP6	ER943236
CH260-101G10_T7	ER943237
CH260-101G11_T7	ER943238
CH260-101G12_SP6	ER943239
CH260-101G12_T7	ER943240
CH260-101G13_SP6	ER943241
CH260-101G13_T7	ER943242
CH260-101G14_SP6	ER943243
CH260-101G14_T7	ER943244
CH260-101G15_SP6	ER943245
CH260-101G15_T7	ER943246
CH260-101G16_SP6	ER943247
CH260-101G16_T7	ER943248
CH260-101G17_T7	ER943249
CH260-101G18_SP6	ER943250
CH260-101G19_SP6	ER943251
CH260-101G19_T7	ER943252
CH260-101G20_SP6	ER943253
CH260-101G20_T7	ER943254
CH260-101G21_SP6	ER943255
CH260-101G21_T7	ER943256
CH260-101G22_SP6	ER943257
CH260-101G22_T7	ER943258
CH260-101G23_SP6	ER943259
CH260-101G23_T7	ER943260
CH260-101G24_SP6	ER943261
CH260-101G24_T7	ER943262
CH260-101H01_SP6	ER943263
CH260-101H01_T7	ER943264
CH260-101H02_SP6	ER943265
CH260-101H02_T7	ER943266
CH260-101H03_SP6	ER943267
CH260-101H03_T7	ER943268
CH260-101H04_SP6	ER943269
CH260-101H04_T7	ER943270
CH260-101H05_SP6	ER943271
CH260-101H05_T7	ER943272
CH260-101H06_SP6	ER943273
CH260-101H06_T7	ER943274
CH260-101H07_T7	ER943275
CH260-101H08_SP6	ER943276
CH260-101H08_T7	ER943277
CH260-101H09_SP6	ER943278
CH260-101H09_T7	ER943279
CH260-101H10_SP6	ER943280
CH260-101H10_T7	ER943281
CH260-101H11_SP6	ER943282
CH260-101H11_T7	ER943283
CH260-101H12_SP6	ER943284
CH260-101H12_T7	ER943285
CH260-101H13_SP6	ER943286
CH260-101H13_T7	ER943287
CH260-101H14_SP6	ER943288
CH260-101H14_T7	ER943289
CH260-101H15_SP6	ER943290
CH260-101H15_T7	ER943291
CH260-101H16_SP6	ER943292
CH260-101H16_T7	ER943293
CH260-101H18_SP6	ER943294
CH260-101H18_T7	ER943295
CH260-101H19_T7	ER943296
CH260-101H20_SP6	ER943297
CH260-101H20_T7	ER943298
CH260-101H21_SP6	ER943299
CH260-101H21_T7	ER943300
CH260-101H22_SP6	ER943301
CH260-101H22_T7	ER943302
CH260-101H23_SP6	ER943303
CH260-101H23_T7	ER943304
CH260-101H24_SP6	ER943305
CH260-101H24_T7	ER943306
CH260-101I01_SP6	ER943307
CH260-101I01_T7	ER943308
CH260-101I02_SP6	ER943309
CH260-101I02_T7	ER943310
CH260-101I03_SP6	ER943311
CH260-101I03_T7	ER943312
CH260-101I04_SP6	ER943313
CH260-101I04_T7	ER943314
CH260-101I06_SP6	ER943315
CH260-101I06_T7	ER943316
CH260-101I07_SP6	ER943317
CH260-101I08_SP6	ER943318
CH260-101I08_T7	ER943319
CH260-101I09_T7	ER943320
CH260-101I10_SP6	ER943321
CH260-101I10_T7	ER943322
CH260-101I11_SP6	ER943323
CH260-101I11_T7	ER943324
CH260-101I12_SP6	ER943325
CH260-101I12_T7	ER943326
CH260-101I13_SP6	ER943327
CH260-101I13_T7	ER943328
CH260-101I14_SP6	ER943329
CH260-101I14_T7	ER943330
CH260-101I15_SP6	ER943331
CH260-101I15_T7	ER943332
CH260-101I16_SP6	ER943333
CH260-101I16_T7	ER943334
CH260-101I17_SP6	ER943335
CH260-101I17_T7	ER943336
CH260-101I19_SP6	ER943337
CH260-101I19_T7	ER943338
CH260-101I20_SP6	ER943339
CH260-101I20_T7	ER943340
CH260-101I21_SP6	ER943341
CH260-101I21_T7	ER943342
CH260-101I22_SP6	ER943343
CH260-101I22_T7	ER943344
CH260-101I23_SP6	ER943345
CH260-101I23_T7	ER943346
CH260-101I24_SP6	ER943347
CH260-101I24_T7	ER943348
CH260-101J02_SP6	ER943349
CH260-101J02_T7	ER943350
CH260-101J03_SP6	ER943351
CH260-101J03_T7	ER943352
CH260-101J04_SP6	ER943353
CH260-101J04_T7	ER943354
CH260-101J05_SP6	ER943355
CH260-101J05_T7	ER943356
CH260-101J06_SP6	ER943357
CH260-101J06_T7	ER943358
CH260-101J07_SP6	ER943359
CH260-101J07_T7	ER943360
CH260-101J08_SP6	ER943361
CH260-101J08_T7	ER943362
CH260-101J09_SP6	ER943363
CH260-101J09_T7	ER943364
CH260-101J10_SP6	ER943365
CH260-101J10_T7	ER943366
CH260-101J11_SP6	ER943367
CH260-101J11_T7	ER943368
CH260-101J12_SP6	ER943369
CH260-101J12_T7	ER943370
CH260-101J13_SP6	ER943371
CH260-101J13_T7	ER943372
CH260-101J14_SP6	ER943373
CH260-101J14_T7	ER943374
CH260-101J15_SP6	ER943375
CH260-101J15_T7	ER943376
CH260-101J16_SP6	ER943377
CH260-101J16_T7	ER943378
CH260-101J17_SP6	ER943379
CH260-101J17_T7	ER943380
CH260-101J18_SP6	ER943381
CH260-101J18_T7	ER943382
CH260-101J19_T7	ER943383
CH260-101J20_SP6	ER943384
CH260-101J20_T7	ER943385
CH260-101J21_SP6	ER943386
CH260-101J21_T7	ER943387
CH260-101J22_SP6	ER943388
CH260-101J22_T7	ER943389
CH260-101J23_SP6	ER943390
CH260-101J23_T7	ER943391
CH260-101J24_SP6	ER943392
CH260-101J24_T7	ER943393
CH260-101K01_SP6	ER943394
CH260-101K01_T7	ER943395
CH260-101K02_SP6	ER943396
CH260-101K02_T7	ER943397
CH260-101K03_SP6	ER943398
CH260-101K03_T7	ER943399
CH260-101K04_SP6	ER943400
CH260-101K04_T7	ER943401
CH260-101K05_SP6	ER943402
CH260-101K05_T7	ER943403
CH260-101K06_SP6	ER943404
CH260-101K06_T7	ER943405
CH260-101K07_SP6	ER943406
CH260-101K07_T7	ER943407
CH260-101K08_SP6	ER943408
CH260-101K08_T7	ER943409
CH260-101K09_SP6	ER943410
CH260-101K09_T7	ER943411
CH260-101K10_SP6	ER943412
CH260-101K10_T7	ER943413
CH260-101K11_SP6	ER943414
CH260-101K11_T7	ER943415
CH260-101K12_SP6	ER943416
CH260-101K12_T7	ER943417
CH260-101K13_SP6	ER943418
CH260-101K13_T7	ER943419
CH260-101K14_SP6	ER943420
CH260-101K14_T7	ER943421
CH260-101K15_SP6	ER943422
CH260-101K15_T7	ER943423
CH260-101K16_SP6	ER943424
CH260-101K16_T7	ER943425
CH260-101K17_SP6	ER943426
CH260-101K17_T7	ER943427
CH260-101K19_SP6	ER943428
CH260-101K19_T7	ER943429
CH260-101K20_SP6	ER943430
CH260-101K20_T7	ER943431
CH260-101K21_SP6	ER943432
CH260-101K21_T7	ER943433
CH260-101K22_SP6	ER943434
CH260-101K22_T7	ER943435
CH260-101K23_SP6	ER943436
CH260-101K23_T7	ER943437
CH260-101K24_SP6	ER943438
CH260-101K24_T7	ER943439
CH260-101L01_SP6	ER943440
CH260-101L01_T7	ER943441
CH260-101L02_SP6	ER943442
CH260-101L02_T7	ER943443
CH260-101L03_SP6	ER943444
CH260-101L03_T7	ER943445
CH260-101L04_SP6	ER943446
CH260-101L04_T7	ER943447
CH260-101L05_SP6	ER943448
CH260-101L05_T7	ER943449
CH260-101L06_SP6	ER943450
CH260-101L06_T7	ER943451
CH260-101L07_SP6	ER943452
CH260-101L08_SP6	ER943453
CH260-101L08_T7	ER943454
CH260-101L09_SP6	ER943455
CH260-101L09_T7	ER943456
CH260-101L10_SP6	ER943457
CH260-101L10_T7	ER943458
CH260-101L11_SP6	ER943459
CH260-101L11_T7	ER943460
CH260-101L12_SP6	ER943461
CH260-101L12_T7	ER943462
CH260-101L13_SP6	ER943463
CH260-101L13_T7	ER943464
CH260-101L14_SP6	ER943465
CH260-101L14_T7	ER943466
CH260-101L15_SP6	ER943467
CH260-101L15_T7	ER943468
CH260-101L16_SP6	ER943469
CH260-101L16_T7	ER943470
CH260-101L17_SP6	ER943471
CH260-101L17_T7	ER943472
CH260-101L18_SP6	ER943473
CH260-101L18_T7	ER943474
CH260-101L19_SP6	ER943475
CH260-101L19_T7	ER943476
CH260-101L20_SP6	ER943477
CH260-101L20_T7	ER943478
CH260-101L21_SP6	ER943479
CH260-101L21_T7	ER943480
CH260-101L22_SP6	ER943481
CH260-101L22_T7	ER943482
CH260-101L23_SP6	ER943483
CH260-101L23_T7	ER943484
CH260-101L24_SP6	ER943485
CH260-101L24_T7	ER943486
CH260-101M01_T7	ER943487
CH260-101M02_SP6	ER943488
CH260-101M02_T7	ER943489
CH260-101M03_SP6	ER943490
CH260-101M03_T7	ER943491
CH260-101M04_SP6	ER943492
CH260-101M04_T7	ER943493
CH260-101M05_SP6	ER943494
CH260-101M05_T7	ER943495
CH260-101M06_SP6	ER943496
CH260-101M06_T7	ER943497
CH260-101M07_SP6	ER943498
CH260-101M07_T7	ER943499
CH260-101M08_SP6	ER943500
CH260-101M08_T7	ER943501
CH260-101M09_SP6	ER943502
CH260-101M09_T7	ER943503
CH260-101M10_SP6	ER943504
CH260-101M10_T7	ER943505
CH260-101M11_SP6	ER943506
CH260-101M11_T7	ER943507
CH260-101M12_SP6	ER943508
CH260-101M12_T7	ER943509
CH260-101M13_SP6	ER943510
CH260-101M13_T7	ER943511
CH260-101M14_SP6	ER943512
CH260-101M14_T7	ER943513
CH260-101M15_SP6	ER943514
CH260-101M15_T7	ER943515
CH260-101M16_SP6	ER943516
CH260-101M16_T7	ER943517
CH260-101M17_SP6	ER943518
CH260-101M17_T7	ER943519
CH260-101M18_SP6	ER943520
CH260-101M18_T7	ER943521
CH260-101M19_SP6	ER943522
CH260-101M19_T7	ER943523
CH260-101M20_SP6	ER943524
CH260-101M20_T7	ER943525
CH260-101M21_SP6	ER943526
CH260-101M21_T7	ER943527
CH260-101M22_SP6	ER943528
CH260-101M22_T7	ER943529
CH260-101M23_SP6	ER943530
CH260-101M23_T7	ER943531
CH260-101M24_SP6	ER943532
CH260-101M24_T7	ER943533
CH260-101N01_SP6	ER943534
CH260-101N01_T7	ER943535
CH260-101N02_SP6	ER943536
CH260-101N02_T7	ER943537
CH260-101N03_SP6	ER943538
CH260-101N03_T7	ER943539
CH260-101N04_SP6	ER943540
CH260-101N04_T7	ER943541
CH260-101N05_SP6	ER943542
CH260-101N05_T7	ER943543
CH260-101N06_SP6	ER943544
CH260-101N06_T7	ER943545
CH260-101N07_SP6	ER943546
CH260-101N07_T7	ER943547
CH260-101N08_SP6	ER943548
CH260-101N08_T7	ER943549
CH260-101N09_SP6	ER943550
CH260-101N09_T7	ER943551
CH260-101N10_SP6	ER943552
CH260-101N10_T7	ER943553
CH260-101N11_SP6	ER943554
CH260-101N11_T7	ER943555
CH260-101N12_SP6	ER943556
CH260-101N12_T7	ER943557
CH260-101N13_SP6	ER943558
CH260-101N13_T7	ER943559
CH260-101N14_SP6	ER943560
CH260-101N14_T7	ER943561
CH260-101N15_SP6	ER943562
CH260-101N15_T7	ER943563
CH260-101N16_SP6	ER943564
CH260-101N16_T7	ER943565
CH260-101N17_SP6	ER943566
CH260-101N17_T7	ER943567
CH260-101N18_SP6	ER943568
CH260-101N18_T7	ER943569
CH260-101N19_SP6	ER943570
CH260-101N19_T7	ER943571
CH260-101N20_SP6	ER943572
CH260-101N20_T7	ER943573
CH260-101N21_SP6	ER943574
CH260-101N21_T7	ER943575
CH260-101N22_SP6	ER943576
CH260-101N22_T7	ER943577
CH260-101N23_SP6	ER943578
CH260-101N23_T7	ER943579
CH260-101N24_SP6	ER943580
CH260-101N24_T7	ER943581
CH260-101O01_SP6	ER943582
CH260-101O01_T7	ER943583
CH260-101O03_SP6	ER943584
CH260-101O03_T7	ER943585
CH260-101O04_SP6	ER943586
CH260-101O04_T7	ER943587
CH260-101O05_SP6	ER943588
CH260-101O05_T7	ER943589
CH260-101O06_SP6	ER943590
CH260-101O06_T7	ER943591
CH260-101O07_SP6	ER943592
CH260-101O07_T7	ER943593
CH260-101O08_SP6	ER943594
CH260-101O08_T7	ER943595
CH260-101O09_SP6	ER943596
CH260-101O09_T7	ER943597
CH260-101O10_SP6	ER943598
CH260-101O10_T7	ER943599
CH260-101O11_SP6	ER943600
CH260-101O11_T7	ER943601
CH260-101O12_SP6	ER943602
CH260-101O12_T7	ER943603
CH260-101O13_SP6	ER943604
CH260-101O13_T7	ER943605
CH260-101O14_SP6	ER943606
CH260-101O14_T7	ER943607
CH260-101O15_SP6	ER943608
CH260-101O15_T7	ER943609
CH260-101O16_SP6	ER943610
CH260-101O16_T7	ER943611
CH260-101O18_SP6	ER943612
CH260-101O18_T7	ER943613
CH260-101O19_SP6	ER943614
CH260-101O19_T7	ER943615
CH260-101O20_SP6	ER943616
CH260-101O20_T7	ER943617
CH260-101O21_SP6	ER943618
CH260-101O22_SP6	ER943619
CH260-101O22_T7	ER943620
CH260-101O23_SP6	ER943621
CH260-101O23_T7	ER943622
CH260-101O24_SP6	ER943623
CH260-101O24_T7	ER943624
CH260-101P01_SP6	ER943625
CH260-101P01_T7	ER943626
CH260-101P02_SP6	ER943627
CH260-101P02_T7	ER943628
CH260-101P04_SP6	ER943629
CH260-101P04_T7	ER943630
CH260-101P05_SP6	ER943631
CH260-101P05_T7	ER943632
CH260-101P07_SP6	ER943633
CH260-101P07_T7	ER943634
CH260-101P08_SP6	ER943635
CH260-101P08_T7	ER943636
CH260-101P09_SP6	ER943637
CH260-101P09_T7	ER943638
CH260-101P10_SP6	ER943639
CH260-101P10_T7	ER943640
CH260-101P11_T7	ER943641
CH260-101P12_SP6	ER943642
CH260-101P12_T7	ER943643
CH260-101P13_SP6	ER943644
CH260-101P13_T7	ER943645
CH260-101P14_SP6	ER943646
CH260-101P14_T7	ER943647
CH260-101P15_SP6	ER943648
CH260-101P15_T7	ER943649
CH260-101P16_SP6	ER943650
CH260-101P16_T7	ER943651
CH260-101P19_SP6	ER943652
CH260-101P19_T7	ER943653
CH260-101P20_SP6	ER943654
CH260-101P20_T7	ER943655
CH260-101P21_SP6	ER943656
CH260-101P21_T7	ER943657
CH260-101P22_SP6	ER943658
CH260-101P22_T7	ER943659
CH260-101P23_SP6	ER943660
CH260-101P23_T7	ER943661
CH260-101P24_SP6	ER943662
CH260-101P24_T7	ER943663
CH260-102A01_SP6	ER943664
CH260-102A01_T7	ER943665
CH260-102A02_SP6	ER943666
CH260-102A02_T7	ER943667
CH260-102A03_SP6	ER943668
CH260-102A03_T7	ER943669
CH260-102A04_SP6	ER943670
CH260-102A04_T7	ER943671
CH260-102A05_SP6	ER943672
CH260-102A05_T7	ER943673
CH260-102A06_SP6	ER943674
CH260-102A06_T7	ER943675
CH260-102A07_SP6	ER943676
CH260-102A07_T7	ER943677
CH260-102A08_SP6	ER943678
CH260-102A08_T7	ER943679
CH260-102A09_SP6	ER943680
CH260-102A09_T7	ER943681
CH260-102A10_SP6	ER943682
CH260-102A10_T7	ER943683
CH260-102A11_SP6	ER943684
CH260-102A11_T7	ER943685
CH260-102A12_SP6	ER943686
CH260-102A12_T7	ER943687
CH260-102A13_SP6	ER943688
CH260-102A13_T7	ER943689
CH260-102A14_SP6	ER943690
CH260-102A14_T7	ER943691
CH260-102A15_SP6	ER943692
CH260-102A15_T7	ER943693
CH260-102A16_SP6	ER943694
CH260-102A16_T7	ER943695
CH260-102A17_SP6	ER943696
CH260-102A17_T7	ER943697
CH260-102A18_SP6	ER943698
CH260-102A18_T7	ER943699
CH260-102A19_SP6	ER943700
CH260-102A19_T7	ER943701
CH260-102A20_SP6	ER943702
CH260-102A20_T7	ER943703
CH260-102A21_SP6	ER943704
CH260-102A21_T7	ER943705
CH260-102A22_SP6	ER943706
CH260-102A22_T7	ER943707
CH260-102A23_SP6	ER943708
CH260-102A23_T7	ER943709
CH260-102A24_SP6	ER943710
CH260-102A24_T7	ER943711
CH260-102B01_SP6	ER943712
CH260-102B01_T7	ER943713
CH260-102B02_SP6	ER943714
CH260-102B02_T7	ER943715
CH260-102B03_SP6	ER943716
CH260-102B03_T7	ER943717
CH260-102B04_SP6	ER943718
CH260-102B04_T7	ER943719
CH260-102B05_SP6	ER943720
CH260-102B05_T7	ER943721
CH260-102B06_SP6	ER943722
CH260-102B06_T7	ER943723
CH260-102B07_SP6	ER943724
CH260-102B07_T7	ER943725
CH260-102B08_T7	ER943726
CH260-102B09_SP6	ER943727
CH260-102B09_T7	ER943728
CH260-102B10_SP6	ER943729
CH260-102B10_T7	ER943730
CH260-102B11_SP6	ER943731
CH260-102B11_T7	ER943732
CH260-102B12_SP6	ER943733
CH260-102B12_T7	ER943734
CH260-102B13_SP6	ER943735
CH260-102B13_T7	ER943736
CH260-102B14_SP6	ER943737
CH260-102B14_T7	ER943738
CH260-102B15_SP6	ER943739
CH260-102B15_T7	ER943740
CH260-102B16_SP6	ER943741
CH260-102B16_T7	ER943742
CH260-102B17_SP6	ER943743
CH260-102B17_T7	ER943744
CH260-102B18_SP6	ER943745
CH260-102B18_T7	ER943746
CH260-102B19_SP6	ER943747
CH260-102B19_T7	ER943748
CH260-102B20_SP6	ER943749
CH260-102B20_T7	ER943750
CH260-102B21_SP6	ER943751
CH260-102B21_T7	ER943752
CH260-102B22_SP6	ER943753
CH260-102B22_T7	ER943754
CH260-102B23_SP6	ER943755
CH260-102B23_T7	ER943756
CH260-102B24_SP6	ER943757
CH260-102B24_T7	ER943758
CH260-102C01_SP6	ER943759
CH260-102C01_T7	ER943760
CH260-102C02_SP6	ER943761
CH260-102C02_T7	ER943762
CH260-102C03_SP6	ER943763
CH260-102C03_T7	ER943764
CH260-102C04_SP6	ER943765
CH260-102C04_T7	ER943766
CH260-102C05_SP6	ER943767
CH260-102C05_T7	ER943768
CH260-102C06_SP6	ER943769
CH260-102C06_T7	ER943770
CH260-102C07_SP6	ER943771
CH260-102C07_T7	ER943772
CH260-102C08_SP6	ER943773
CH260-102C08_T7	ER943774
CH260-102C09_SP6	ER943775
CH260-102C09_T7	ER943776
CH260-102C10_SP6	ER943777
CH260-102C10_T7	ER943778
CH260-102C11_SP6	ER943779
CH260-102C11_T7	ER943780
CH260-102C12_SP6	ER943781
CH260-102C12_T7	ER943782
CH260-102C13_SP6	ER943783
CH260-102C13_T7	ER943784
CH260-102C14_SP6	ER943785
CH260-102C14_T7	ER943786
CH260-102C15_SP6	ER943787
CH260-102C15_T7	ER943788
CH260-102C16_SP6	ER943789
CH260-102C16_T7	ER943790
CH260-102C17_SP6	ER943791
CH260-102C17_T7	ER943792
CH260-102C18_SP6	ER943793
CH260-102C18_T7	ER943794
CH260-102C19_SP6	ER943795
CH260-102C19_T7	ER943796
CH260-102C20_SP6	ER943797
CH260-102C20_T7	ER943798
CH260-102C21_SP6	ER943799
CH260-102C21_T7	ER943800
CH260-102C22_SP6	ER943801
CH260-102C22_T7	ER943802
CH260-102C23_SP6	ER943803
CH260-102C23_T7	ER943804
CH260-102C24_SP6	ER943805
CH260-102C24_T7	ER943806
CH260-102D01_SP6	ER943807
CH260-102D01_T7	ER943808
CH260-102D02_SP6	ER943809
CH260-102D02_T7	ER943810
CH260-102D03_SP6	ER943811
CH260-102D03_T7	ER943812
CH260-102D04_SP6	ER943813
CH260-102D04_T7	ER943814
CH260-102D05_SP6	ER943815
CH260-102D05_T7	ER943816
CH260-102D06_SP6	ER943817
CH260-102D06_T7	ER943818
CH260-102D07_SP6	ER943819
CH260-102D07_T7	ER943820
CH260-102D08_SP6	ER943821
CH260-102D08_T7	ER943822
CH260-102D09_SP6	ER943823
CH260-102D09_T7	ER943824
CH260-102D10_SP6	ER943825
CH260-102D10_T7	ER943826
CH260-102D11_SP6	ER943827
CH260-102D11_T7	ER943828
CH260-102D12_SP6	ER943829
CH260-102D12_T7	ER943830
CH260-102D13_SP6	ER943831
CH260-102D13_T7	ER943832
CH260-102D14_SP6	ER943833
CH260-102D14_T7	ER943834
CH260-102D15_SP6	ER943835
CH260-102D15_T7	ER943836
CH260-102D16_SP6	ER943837
CH260-102D16_T7	ER943838
CH260-102D17_SP6	ER943839
CH260-102D17_T7	ER943840
CH260-102D18_SP6	ER943841
CH260-102D18_T7	ER943842
CH260-102D19_SP6	ER943843
CH260-102D19_T7	ER943844
CH260-102D20_SP6	ER943845
CH260-102D20_T7	ER943846
CH260-102D21_SP6	ER943847
CH260-102D21_T7	ER943848
CH260-102D22_SP6	ER943849
CH260-102D22_T7	ER943850
CH260-102D23_SP6	ER943851
CH260-102D23_T7	ER943852
CH260-102D24_SP6	ER943853
CH260-102D24_T7	ER943854
CH260-102E01_SP6	ER943855
CH260-102E01_T7	ER943856
CH260-102E02_SP6	ER943857
CH260-102E02_T7	ER943858
CH260-102E03_SP6	ER943859
CH260-102E03_T7	ER943860
CH260-102E04_SP6	ER943861
CH260-102E04_T7	ER943862
CH260-102E05_SP6	ER943863
CH260-102E05_T7	ER943864
CH260-102E06_SP6	ER943865
CH260-102E06_T7	ER943866
CH260-102E07_SP6	ER943867
CH260-102E07_T7	ER943868
CH260-102E08_SP6	ER943869
CH260-102E08_T7	ER943870
CH260-102E09_SP6	ER943871
CH260-102E09_T7	ER943872
CH260-102E10_SP6	ER943873
CH260-102E10_T7	ER943874
CH260-102E11_SP6	ER943875
CH260-102E11_T7	ER943876
CH260-102E12_SP6	ER943877
CH260-102E12_T7	ER943878
CH260-102E13_SP6	ER943879
CH260-102E13_T7	ER943880
CH260-102E14_SP6	ER943881
CH260-102E14_T7	ER943882
CH260-102E15_SP6	ER943883
CH260-102E15_T7	ER943884
CH260-102E16_SP6	ER943885
CH260-102E16_T7	ER943886
CH260-102E17_SP6	ER943887
CH260-102E17_T7	ER943888
CH260-102E18_SP6	ER943889
CH260-102E18_T7	ER943890
CH260-102E19_SP6	ER943891
CH260-102E19_T7	ER943892
CH260-102E20_SP6	ER943893
CH260-102E20_T7	ER943894
CH260-102E21_SP6	ER943895
CH260-102E21_T7	ER943896
CH260-102E22_T7	ER943897
CH260-102E23_SP6	ER943898
CH260-102E23_T7	ER943899
CH260-102E24_T7	ER943900
CH260-102F01_SP6	ER943901
CH260-102F01_T7	ER943902
CH260-102F03_SP6	ER943903
CH260-102F03_T7	ER943904
CH260-102F04_SP6	ER943905
CH260-102F04_T7	ER943906
CH260-102F05_SP6	ER943907
CH260-102F05_T7	ER943908
CH260-102F07_SP6	ER943909
CH260-102F07_T7	ER943910
CH260-102F08_SP6	ER943911
CH260-102F08_T7	ER943912
CH260-102F09_T7	ER943913
CH260-102F10_SP6	ER943914
CH260-102F10_T7	ER943915
CH260-102F11_SP6	ER943916
CH260-102F11_T7	ER943917
CH260-102F12_SP6	ER943918
CH260-102F12_T7	ER943919
CH260-102F13_SP6	ER943920
CH260-102F13_T7	ER943921
CH260-102F14_SP6	ER943922
CH260-102F14_T7	ER943923
CH260-102F15_SP6	ER943924
CH260-102F15_T7	ER943925
CH260-102F16_SP6	ER943926
CH260-102F16_T7	ER943927
CH260-102F17_SP6	ER943928
CH260-102F17_T7	ER943929
CH260-102F18_SP6	ER943930
CH260-102F18_T7	ER943931
CH260-102F19_SP6	ER943932
CH260-102F19_T7	ER943933
CH260-102F20_SP6	ER943934
CH260-102F20_T7	ER943935
CH260-102F22_SP6	ER943936
CH260-102F22_T7	ER943937
CH260-102F23_SP6	ER943938
CH260-102F23_T7	ER943939
CH260-102F24_SP6	ER943940
CH260-102F24_T7	ER943941
CH260-102G01_SP6	ER943942
CH260-102G01_T7	ER943943
CH260-102G02_SP6	ER943944
CH260-102G02_T7	ER943945
CH260-102G03_SP6	ER943946
CH260-102G03_T7	ER943947
CH260-102G04_SP6	ER943948
CH260-102G04_T7	ER943949
CH260-102G05_SP6	ER943950
CH260-102G05_T7	ER943951
CH260-102G06_SP6	ER943952
CH260-102G06_T7	ER943953
CH260-102G07_SP6	ER943954
CH260-102G07_T7	ER943955
CH260-102G08_T7	ER943956
CH260-102G09_SP6	ER943957
CH260-102G09_T7	ER943958
CH260-102G10_T7	ER943959
CH260-102G11_SP6	ER943960
CH260-102G11_T7	ER943961
CH260-102G12_SP6	ER943962
CH260-102G12_T7	ER943963
CH260-102G13_SP6	ER943964
CH260-102G13_T7	ER943965
CH260-102G14_SP6	ER943966
CH260-102G14_T7	ER943967
CH260-102G15_SP6	ER943968
CH260-102G15_T7	ER943969
CH260-102G16_SP6	ER943970
CH260-102G16_T7	ER943971
CH260-102G17_SP6	ER943972
CH260-102G17_T7	ER943973
CH260-102G18_SP6	ER943974
CH260-102G18_T7	ER943975
CH260-102G19_SP6	ER943976
CH260-102G19_T7	ER943977
CH260-102G20_SP6	ER943978
CH260-102G20_T7	ER943979
CH260-102G21_SP6	ER943980
CH260-102G21_T7	ER943981
CH260-102G22_T7	ER943982
CH260-102G23_SP6	ER943983
CH260-102G23_T7	ER943984
CH260-102G24_SP6	ER943985
CH260-102G24_T7	ER943986
CH260-102H01_SP6	ER943987
CH260-102H01_T7	ER943988
CH260-102H02_SP6	ER943989
CH260-102H02_T7	ER943990
CH260-102H03_SP6	ER943991
CH260-102H03_T7	ER943992
CH260-102H04_T7	ER943993
CH260-102H05_SP6	ER943994
CH260-102H05_T7	ER943995
CH260-102H06_SP6	ER943996
CH260-102H06_T7	ER943997
CH260-102H07_SP6	ER943998
CH260-102H07_T7	ER943999
CH260-102H08_SP6	ER944000
CH260-102H08_T7	ER944001
CH260-102H09_SP6	ER944002
CH260-102H09_T7	ER944003
CH260-102H10_SP6	ER944004
CH260-102H10_T7	ER944005
CH260-102H11_SP6	ER944006
CH260-102H11_T7	ER944007
CH260-102H12_SP6	ER944008
CH260-102H13_SP6	ER944009
CH260-102H13_T7	ER944010
CH260-102H14_SP6	ER944011
CH260-102H14_T7	ER944012
CH260-102H15_SP6	ER944013
CH260-102H15_T7	ER944014
CH260-102H16_SP6	ER944015
CH260-102H16_T7	ER944016
CH260-102H17_SP6	ER944017
CH260-102H17_T7	ER944018
CH260-102H18_SP6	ER944019
CH260-102H18_T7	ER944020
CH260-102H20_SP6	ER944021
CH260-102H20_T7	ER944022
CH260-102H21_SP6	ER944023
CH260-102H21_T7	ER944024
CH260-102H22_SP6	ER944025
CH260-102H22_T7	ER944026
CH260-102H23_SP6	ER944027
CH260-102H23_T7	ER944028
CH260-102H24_SP6	ER944029
CH260-102H24_T7	ER944030
CH260-102I01_SP6	ER944031
CH260-102I01_T7	ER944032
CH260-102I02_SP6	ER944033
CH260-102I02_T7	ER944034
CH260-102I03_SP6	ER944035
CH260-102I03_T7	ER944036
CH260-102I04_SP6	ER944037
CH260-102I04_T7	ER944038
CH260-102I05_SP6	ER944039
CH260-102I05_T7	ER944040
CH260-102I06_SP6	ER944041
CH260-102I06_T7	ER944042
CH260-102I07_SP6	ER944043
CH260-102I07_T7	ER944044
CH260-102I08_SP6	ER944045
CH260-102I08_T7	ER944046
CH260-102I09_SP6	ER944047
CH260-102I09_T7	ER944048
CH260-102I10_SP6	ER944049
CH260-102I10_T7	ER944050
CH260-102I11_SP6	ER944051
CH260-102I11_T7	ER944052
CH260-102I12_SP6	ER944053
CH260-102I12_T7	ER944054
CH260-102I13_T7	ER944055
CH260-102I15_SP6	ER944056
CH260-102I15_T7	ER944057
CH260-102I16_SP6	ER944058
CH260-102I17_SP6	ER944059
CH260-102I17_T7	ER944060
CH260-102I18_T7	ER944061
CH260-102I19_SP6	ER944062
CH260-102I19_T7	ER944063
CH260-102I20_SP6	ER944064
CH260-102I20_T7	ER944065
CH260-102I21_SP6	ER944066
CH260-102I21_T7	ER944067
CH260-102I22_SP6	ER944068
CH260-102I24_SP6	ER944069
CH260-102I24_T7	ER944070
CH260-102J01_SP6	ER944071
CH260-102J01_T7	ER944072
CH260-102J02_SP6	ER944073
CH260-102J02_T7	ER944074
CH260-102J03_SP6	ER944075
CH260-102J03_T7	ER944076
CH260-102J04_SP6	ER944077
CH260-102J04_T7	ER944078
CH260-102J05_SP6	ER944079
CH260-102J05_T7	ER944080
CH260-102J06_SP6	ER944081
CH260-102J06_T7	ER944082
CH260-102J07_SP6	ER944083
CH260-102J07_T7	ER944084
CH260-102J08_SP6	ER944085
CH260-102J08_T7	ER944086
CH260-102J09_SP6	ER944087
CH260-102J09_T7	ER944088
CH260-102J10_SP6	ER944089
CH260-102J10_T7	ER944090
CH260-102J11_SP6	ER944091
CH260-102J11_T7	ER944092
CH260-102J12_SP6	ER944093
CH260-102J12_T7	ER944094
CH260-102J13_SP6	ER944095
CH260-102J13_T7	ER944096
CH260-102J15_SP6	ER944097
CH260-102J15_T7	ER944098
CH260-102J16_SP6	ER944099
CH260-102J16_T7	ER944100
CH260-102J17_SP6	ER944101
CH260-102J17_T7	ER944102
CH260-102J19_SP6	ER944103
CH260-102J19_T7	ER944104
CH260-102J20_SP6	ER944105
CH260-102J20_T7	ER944106
CH260-102J21_SP6	ER944107
CH260-102J21_T7	ER944108
CH260-102J22_SP6	ER944109
CH260-102J22_T7	ER944110
CH260-102J23_SP6	ER944111
CH260-102J23_T7	ER944112
CH260-102J24_SP6	ER944113
CH260-102J24_T7	ER944114
CH260-102K01_SP6	ER944115
CH260-102K01_T7	ER944116
CH260-102K02_SP6	ER944117
CH260-102K02_T7	ER944118
CH260-102K03_SP6	ER944119
CH260-102K03_T7	ER944120
CH260-102K04_SP6	ER944121
CH260-102K04_T7	ER944122
CH260-102K05_SP6	ER944123
CH260-102K05_T7	ER944124
CH260-102K06_SP6	ER944125
CH260-102K06_T7	ER944126
CH260-102K07_SP6	ER944127
CH260-102K07_T7	ER944128
CH260-102K08_SP6	ER944129
CH260-102K08_T7	ER944130
CH260-102K09_SP6	ER944131
CH260-102K09_T7	ER944132
CH260-102K10_SP6	ER944133
CH260-102K10_T7	ER944134
CH260-102K11_SP6	ER944135
CH260-102K11_T7	ER944136
CH260-102K12_SP6	ER944137
CH260-102K12_T7	ER944138
CH260-102K13_SP6	ER944139
CH260-102K13_T7	ER944140
CH260-102K14_T7	ER944141
CH260-102K15_SP6	ER944142
CH260-102K15_T7	ER944143
CH260-102K16_SP6	ER944144
CH260-102K16_T7	ER944145
CH260-102K18_SP6	ER944146
CH260-102K18_T7	ER944147
CH260-102K19_SP6	ER944148
CH260-102K19_T7	ER944149
CH260-102K20_SP6	ER944150
CH260-102K20_T7	ER944151
CH260-102K21_SP6	ER944152
CH260-102K21_T7	ER944153
CH260-102K22_SP6	ER944154
CH260-102K22_T7	ER944155
CH260-102K23_SP6	ER944156
CH260-102K23_T7	ER944157
CH260-102K24_SP6	ER944158
CH260-102K24_T7	ER944159
CH260-102L01_SP6	ER944160
CH260-102L01_T7	ER944161
CH260-102L02_SP6	ER944162
CH260-102L02_T7	ER944163
CH260-102L03_SP6	ER944164
CH260-102L03_T7	ER944165
CH260-102L04_SP6	ER944166
CH260-102L04_T7	ER944167
CH260-102L05_SP6	ER944168
CH260-102L05_T7	ER944169
CH260-102L06_SP6	ER944170
CH260-102L06_T7	ER944171
CH260-102L07_SP6	ER944172
CH260-102L07_T7	ER944173
CH260-102L08_SP6	ER944174
CH260-102L08_T7	ER944175
CH260-102L09_SP6	ER944176
CH260-102L09_T7	ER944177
CH260-102L10_SP6	ER944178
CH260-102L10_T7	ER944179
CH260-102L11_SP6	ER944180
CH260-102L11_T7	ER944181
CH260-102L12_SP6	ER944182
CH260-102L12_T7	ER944183
CH260-102L13_SP6	ER944184
CH260-102L13_T7	ER944185
CH260-102L14_SP6	ER944186
CH260-102L14_T7	ER944187
CH260-102L15_SP6	ER944188
CH260-102L15_T7	ER944189
CH260-102L16_SP6	ER944190
CH260-102L16_T7	ER944191
CH260-102L17_SP6	ER944192
CH260-102L17_T7	ER944193
CH260-102L18_SP6	ER944194
CH260-102L18_T7	ER944195
CH260-102L19_SP6	ER944196
CH260-102L19_T7	ER944197
CH260-102L20_SP6	ER944198
CH260-102L20_T7	ER944199
CH260-102L21_SP6	ER944200
CH260-102L21_T7	ER944201
CH260-102L22_SP6	ER944202
CH260-102L22_T7	ER944203
CH260-102L23_SP6	ER944204
CH260-102L23_T7	ER944205
CH260-102L24_SP6	ER944206
CH260-102L24_T7	ER944207
CH260-102M01_SP6	ER944208
CH260-102M01_T7	ER944209
CH260-102M02_SP6	ER944210
CH260-102M02_T7	ER944211
CH260-102M03_SP6	ER944212
CH260-102M03_T7	ER944213
CH260-102M04_SP6	ER944214
CH260-102M04_T7	ER944215
[truncated: 34,943 more rows]
